# Supplementary material for: Predictors of neonatal mortality in Assosa zone, Western Ethiopia: a matched case control study
Source: BMC Pregnancy Childbirth. 2019 Mar 29;19:108. doi: 10.1186/s12884-019-2243-5 (PMC6441179; doi:10.1186/s12884-019-2243-5)
Supplement: Supplementary file 1 — Anonymous data generated and analyzed to study predictors of neonatal mortality in Assosa Zone, Western Ethiopia, 2013. (XLSX 99 kb) [file 12884_2019_2243_MOESM1_ESM.xlsx]

## Sheet: data set generated
Line	GlobalRecordId	NM	religion	ageofthemother	Maritalstatus	N106Educationalstatus	monthlyincome	familysize	separatekichen1	Numberofrooms	waterfacility	N116watertype	toiletfacility1	modelHH1	Numberofgravidity	Birthintervalwithpreviou...	ageat1stpregnancy	previoushistoryofabortio...	previoushistoryofSB	ANCattended1	previoushistoryofNM	NoofNM	frequencyofANCattendance	TTrecived	Noofdoses	Complicationduringpregna...	pregnacyinducedhypertest...	N222Modeofdelivery	Vagionalbleeding	Malaria1	Deliverycomplication1	Malpresentaion1	Prolongedlabor12h	Fever1	Meconiumstainedaminoticf...	Prematureraptureofmember...	Umblicalcordprolapse1	Vaginalbleedingdel	RetainedPlacenta30minute	Recivingpostnatalcare	FrequencyofPNC	N300SexofNN	N304sizeatbirth	Lengethofthepregnacy_REC...	N306Typeofdelivery	N309typeofbreastfeedingp...	vaccinationatbirth	N401Deliveryplace	Deliveryassistedby1
1	0338bd58-e616-43d5-9520-6906ea4ce886	Yes	1-Muslim	20-34	1-married/living together	1-illitrate	2->=608	6	No	2	Yes	3-protectedspring	No	No	5	18	1-<20	No	No	No	No	Missing	Missing	Yes	4	Yes	No	2-vagional	Yes	No	No	Missing	Missing	Missing	Missing	Missing	Missing	Missing	Missing	Yes	2	1-male	2-smaller size than usual	LOVALUE - <37	1-singlton	2-partial	No	1-home	5-neighbour
2	0466b4f7-44a1-4861-8a1a-fde6a002d43d	No	2-Orthodox	>=35	1-married/living together	2008-04-07	2->=608	2	No	2	Yes	3-protectedspring	Yes	Yes	5	18	1-<20	No	No	No	No	Missing	3	Yes	3	Yes	No	2-vagional	Yes	Yes	Yes	No	No	No	No	No	No	Yes	No	Yes	1	2-female	1-average size	37 - < HIVALUE	1-singlton	2-partial	No	1-home	2-health worker
3	0634bf31-0eda-4c0c-a7a1-dc6a2302b94c	No	1-Muslim	20-34	2-married/separated	2-read and write	2->=608	3	No	2	Yes	3-protectedspring	Yes	Yes	2	24	2->=20	No	No	No	No	Missing	Missing	Yes	5	Yes	No	2-vagional	Yes	Yes	Yes	No	No	No	No	No	No	Yes	No	Yes	3	2-female	1-average size	LOVALUE - <37	1-singlton	2-partial	Yes	4-clinic	Missing
4	0680e8cf-9f50-4cb1-92c0-ca6291b98fe8	No	1-Muslim	>=35	1-married/living together	1-illitrate	2->=608	5	No	2	Yes	2-unprotected well	Yes	Yes	4	18	2->=20	No	No	No	Yes	1	Missing	Yes	5	Yes	No	2-vagional	Yes	No	No	Missing	Missing	Missing	Missing	Missing	Missing	Missing	Missing	No	Missing	2-female	1-average size	37 - < HIVALUE	1-singlton	1-exclusive	Yes	3-healthcenter	Missing
5	0689d467-3633-48e1-afe2-0c3488896fd5	Yes	5-others	>=35	4-widowed	2006-03-01	1-<608	5	No	2	Yes	3-protectedspring	No	Yes	4	18	1-<20	No	No	No	No	Missing	Missing	Yes	4	Yes	No	2-vagional	No	Yes	No	Missing	Missing	Missing	Missing	Missing	Missing	Missing	Missing	No	Missing	2-female	2-smaller size than usual	37 - < HIVALUE	1-singlton	2-partial	No	1-home	6-relatives
6	0731a0a5-6ba7-47a3-9b6d-bf4687e94905	Yes	2-Orthodox	20-34	1-married/living together	2-read and write	2->=608	4	Yes	2	Yes	6-bono	Yes	No	1	Missing	2->=20	No	No	Yes	No	Missing	2	Yes	4	Yes	Missing	2-vagional	Yes	Missing	Yes	Yes	No	Yes	No	No	No	No	No	Yes	1	2-female	2-smaller size than usual	37 - < HIVALUE	1-singlton	2-partial	No	1-home	3-hews
7	0777840f-543c-43dc-b0dc-9d96c82cf076	Yes	1-Muslim	20-34	1-married/living together	2-read and write	2->=608	2	Yes	2	Yes	6-bono	Yes	Yes	1	Missing	1-<20	No	No	Yes	No	Missing	1	Yes	2	No	Missing	2-vagional	Missing	Missing	Yes	No	No	No	No	No	Yes	Yes	No	Yes	2	1-male	2-smaller size than usual	37 - < HIVALUE	1-singlton	Missing	No	1-home	6-relatives
8	07c9a626-ea40-4db1-a773-0dd106341f4b	Yes	1-Muslim	>=35	1-married/living together	2-read and write	2->=608	7	No	3	Yes	2-unprotected well	Yes	No	1	Missing	2->=20	No	No	Yes	No	Missing	3	Yes	5	Yes	No	2-vagional	No	Yes	Yes	No	No	No	No	No	No	Yes	No	No	Missing	1-male	1-average size	37 - < HIVALUE	1-singlton	Missing	No	1-home	5-neighbour
9	09bf136d-7a85-44a7-972c-b2b10d6c443e	No	1-Muslim	20-34	1-married/living together	1-illitrate	2->=608	4	No	2	Yes	3-protectedspring	Yes	No	2	24	2->=20	No	No	No	No	Missing	Missing	Yes	4	No	Missing	2-vagional	Missing	Missing	No	Missing	Missing	Missing	Missing	Missing	Missing	Missing	Missing	Yes	2	2-female	1-average size	37 - < HIVALUE	1-singlton	2-partial	Yes	4-clinic	Missing
10	0aef126f-521e-4548-8f35-3bf66707d0fc	Yes	1-Muslim	20-34	1-married/living together	1-illitrate	2->=608	5	Yes	2	Yes	3-protectedspring	Yes	No	1	Missing	1-<20	No	No	Yes	No	Missing	1	Yes	4	No	Missing	1-C-section	Missing	Missing	Yes	Yes	No	No	No	No	No	No	No	Yes	4	1-male	1-average size	37 - < HIVALUE	1-singlton	2-partial	Yes	2-hospital	Missing
11	0b5cc337-6b3f-469f-87ae-2f29e1371d30	No	1-Muslim	>=35	1-married/living together	1-illitrate	1-<608	7	No	2	Yes	3-protectedspring	No	No	4	24	2->=20	No	No	No	No	Missing	Missing	Yes	3	Yes	No	2-vagional	No	Yes	No	Missing	Missing	Missing	Missing	Missing	Missing	Missing	Missing	No	Missing	1-male	1-average size	37 - < HIVALUE	1-singlton	2-partial	Yes	4-clinic	Missing
12	0bbe032b-5a81-43da-b681-dfd44668d171	Yes	1-Muslim	20-34	1-married/living together	2-read and write	1-<608	4	Yes	3	Yes	6-bono	Yes	No	1	Missing	1-<20	No	No	No	No	Missing	Missing	Yes	4	Yes	No	2-vagional	No	Yes	Yes	No	No	Yes	No	No	No	No	No	No	Missing	2-female	2-smaller size than usual	LOVALUE - <37	1-singlton	2-partial	No	4-clinic	Missing
13	0bd9e294-cdf8-4c0d-a717-4ac381d6330b	Yes	1-Muslim	20-34	1-married/living together	2-read and write	2->=608	2	Yes	3	Yes	2-unprotected well	Yes	No	1	Missing	1-<20	No	No	No	No	Missing	Missing	Yes	3	Yes	No	2-vagional	Yes	Yes	Yes	No	No	No	No	No	No	Yes	No	Yes	2	2-female	2-smaller size than usual	LOVALUE - <37	1-singlton	Missing	No	1-home	5-neighbour
14	0ed2925c-7a0c-4f0c-bf6f-954c81462a4e	Yes	1-Muslim	20-34	1-married/living together	2006-03-01	2->=608	5	Yes	2	Yes	4-unprotecting spring	Yes	Yes	1	12	1-<20	No	No	No	No	Missing	Missing	Yes	2	No	Missing	2-vagional	Missing	Missing	Yes	No	No	No	No	Yes	No	Yes	No	No	Missing	1-male	2-smaller size than usual	37 - < HIVALUE	1-singlton	Missing	No	1-home	2-health worker
15	0fe44bed-ccd9-4a4d-beb7-0b6f176825fe	Yes	1-Muslim	<20	1-married/living together	1-illitrate	2->=608	5	No	1	Yes	5-rivr water	No	No	1	Missing	1-<20	No	No	No	No	Missing	Missing	Yes	3	No	Missing	2-vagional	Missing	Missing	No	Missing	Missing	Missing	Missing	Missing	Missing	Missing	Missing	Yes	1	1-male	2-smaller size than usual	37 - < HIVALUE	1-singlton	Missing	No	1-home	5-neighbour
16	10764b30-67de-4740-8fc4-2138deb29f8d	No	1-Muslim	20-34	2-married/separated	2006-03-01	2->=608	2	No	2	Yes	2-unprotected well	Yes	Yes	2	12	2->=20	No	No	No	No	Missing	Missing	Yes	5	No	Missing	2-vagional	Missing	Missing	Yes	No	No	No	No	No	No	Yes	No	Yes	3	2-female	1-average size	37 - < HIVALUE	1-singlton	2-partial	No	1-home	3-hews
17	109e78d4-1a8b-4bd1-8ed5-b7d142830dba	No	1-Muslim	20-34	1-married/living together	1-illitrate	2->=608	4	No	1	Yes	3-protectedspring	Yes	No	1	Missing	1-<20	No	No	No	No	Missing	Missing	Yes	4	No	Missing	2-vagional	Missing	Missing	No	Missing	Missing	Missing	Missing	Missing	Missing	Missing	Missing	Yes	1	1-male	1-average size	37 - < HIVALUE	1-singlton	2-partial	Yes	3-healthcenter	Missing
18	12f777dc-3d30-48fe-91fc-8154ccf754db	No	1-Muslim	20-34	4-widowed	1-illitrate	2->=608	3	No	1	Yes	6-bono	Yes	Yes	2	24	2->=20	No	No	Yes	No	Missing	4	Yes	5	No	Missing	2-vagional	Missing	Missing	No	Missing	Missing	Missing	Missing	Missing	Missing	Missing	Missing	Yes	4	1-male	1-average size	LOVALUE - <37	1-singlton	2-partial	No	4-clinic	Missing
19	147f202a-16c4-483c-be46-58029e6cc474	No	1-Muslim	20-34	1-married/living together	2006-03-01	2->=608	4	No	2	Yes	3-protectedspring	Yes	Yes	1	Missing	2->=20	No	No	No	No	Missing	Missing	Yes	3	No	Missing	2-vagional	Missing	Missing	No	Missing	Missing	Missing	Missing	Missing	Missing	Missing	Missing	Yes	4	1-male	1-average size	LOVALUE - <37	1-singlton	1-exclusive	No	1-home	3-hews
20	14c8ad24-8862-4867-9db0-1b104a6c2a12	No	1-Muslim	20-34	1-married/living together	2012-05-09	2->=608	4	No	1	Yes	6-bono	Yes	Yes	1	Missing	2->=20	No	No	No	No	Missing	Missing	Yes	4	No	Missing	2-vagional	Missing	Missing	No	Missing	Missing	Missing	Missing	Missing	Missing	Missing	Missing	Yes	1	2-female	1-average size	37 - < HIVALUE	1-singlton	1-exclusive	No	1-home	3-hews
21	180e7152-8ae2-460f-af90-10b807c61184	No	1-Muslim	20-34	1-married/living together	2006-03-01	2->=608	5	No	2	Yes	3-protectedspring	Yes	No	2	Missing	2->=20	No	No	No	No	Missing	Missing	Yes	4	No	Missing	2-vagional	Missing	Missing	No	Missing	Missing	Missing	Missing	Missing	Missing	Missing	Missing	No	Missing	2-female	1-average size	37 - < HIVALUE	1-singlton	2-partial	No	1-home	2-health worker
22	18559565-24eb-4e8e-a427-c56b167aa2c5	Yes	1-Muslim	>=35	1-married/living together	2006-03-01	2->=608	5	Yes	2	Yes	1-protected well	Yes	No	6	20	1-<20	No	Yes	Yes	No	Missing	2	Yes	4	No	Missing	2-vagional	Missing	Missing	Yes	No	No	No	No	No	No	Yes	No	Yes	3	1-male	1-average size	37 - < HIVALUE	1-singlton	2-partial	Yes	4-clinic	Missing
23	18d6079e-bc1c-419e-8afe-98233998b669	No	1-Muslim	20-34	1-married/living together	2006-03-01	2->=608	2	No	3	Yes	1-protected well	Yes	Yes	2	18	2->=20	No	No	Yes	No	Missing	4	Yes	2	Yes	No	2-vagional	No	Yes	No	Missing	Missing	Missing	Missing	No	Missing	Missing	Missing	Yes	1	1-male	1-average size	37 - < HIVALUE	1-singlton	2-partial	No	1-home	2-health worker
24	19916e98-6d2c-4ef6-bddb-fbb636fb3e04	Yes	1-Muslim	20-34	2-married/separated	2006-03-01	1-<608	2	No	1	Yes	6-bono	No	Yes	1	Missing	2->=20	No	No	Yes	No	Missing	2	Yes	2	No	Missing	2-vagional	Missing	Missing	No	Missing	Missing	Missing	Missing	Missing	Missing	Missing	Missing	Yes	4	1-male	1-average size	LOVALUE - <37	1-singlton	2-partial	No	1-home	3-hews
25	19dea21e-1225-47e0-b4cc-e57cf0082ef3	No	1-Muslim	20-34	1-married/living together	2006-03-01	1-<608	4	No	2	Yes	6-bono	Yes	No	1	Missing	2->=20	No	No	No	No	Missing	Missing	Yes	5	No	Missing	2-vagional	Missing	Missing	No	Missing	Missing	Missing	Missing	Missing	Missing	Missing	Missing	Yes	2	2-female	1-average size	37 - < HIVALUE	1-singlton	2-partial	No	1-home	2-health worker
26	1a21964f-b205-456b-80ef-c03fbd1daf7d	No	1-Muslim	20-34	2-married/separated	2006-03-01	2->=608	3	No	2	Yes	3-protectedspring	No	Yes	2	12	2->=20	No	No	Yes	No	Missing	4	Yes	3	No	Missing	2-vagional	Missing	Missing	No	Missing	Missing	Missing	Missing	Missing	Missing	Missing	Missing	Yes	3	2-female	1-average size	37 - < HIVALUE	1-singlton	2-partial	Yes	3-healthcenter	Missing
27	1b0d414b-973e-4f37-a0a7-aafa379e3834	Yes	4-Protestant	20-34	1-married/living together	2012-05-09	2->=608	2	Yes	2	Yes	5-rivr water	No	No	1	Missing	1-<20	No	No	No	No	Missing	Missing	Yes	4	Yes	No	2-vagional	No	Yes	No	Missing	Missing	Missing	Missing	Missing	Missing	Missing	Missing	Yes	2	1-male	1-average size	LOVALUE - <37	1-singlton	2-partial	No	4-clinic	Missing
28	1b239228-c1ba-4fc6-9d92-807c93faa4eb	No	2-Orthodox	>=35	1-married/living together	1-illitrate	2->=608	6	No	3	Yes	3-protectedspring	Yes	No	3	18	2->=20	No	No	Yes	Yes	1	4	Yes	3	No	Missing	2-vagional	Missing	Missing	No	Missing	Missing	Missing	Missing	Missing	Missing	Missing	Missing	Yes	2	1-male	1-average size	37 - < HIVALUE	1-singlton	2-partial	No	1-home	3-hews
29	1c3c64d6-2e17-44f7-bd7f-35d92ff27fde	No	1-Muslim	20-34	1-married/living together	1-illitrate	1-<608	4	No	2	Yes	3-protectedspring	Yes	No	1	Missing	2->=20	No	No	No	No	Missing	Missing	Yes	4	Yes	No	2-vagional	Yes	No	No	Missing	Missing	Missing	Missing	Missing	Missing	Missing	Missing	Yes	2	1-male	2-smaller size than usual	37 - < HIVALUE	1-singlton	2-partial	No	3-healthcenter	Missing
30	1c832d54-3d4b-4838-926a-512e7fd6eb4b	Yes	1-Muslim	20-34	1-married/living together	1-illitrate	2->=608	2	Yes	3	Yes	3-protectedspring	Yes	No	1	Missing	1-<20	No	No	Yes	No	Missing	3	Yes	4	Yes	No	2-vagional	Yes	No	No	Missing	Missing	Missing	Missing	Missing	Missing	Missing	Missing	Yes	1	2-female	1-average size	37 - < HIVALUE	1-singlton	2-partial	Yes	4-clinic	Missing
31	1cfe6856-b837-4d7b-a4f6-61b1d9fdcefe	No	1-Muslim	<20	1-married/living together	1-illitrate	2->=608	3	No	2	Yes	6-bono	Yes	Yes	1	Missing	1-<20	No	No	No	No	Missing	Missing	Yes	2	No	Missing	2-vagional	Missing	Missing	No	Missing	Missing	Missing	Missing	Missing	Missing	Missing	Missing	Yes	3	1-male	1-average size	37 - < HIVALUE	1-singlton	2-partial	No	1-home	2-health worker
32	1d469d88-a83e-4dbd-af96-5e52247f9f80	No	1-Muslim	20-34	1-married/living together	1-illitrate	2->=608	4	Yes	2	Yes	6-bono	Yes	Yes	2	24	2->=20	No	No	Yes	No	Missing	3	Yes	4	No	Missing	2-vagional	Missing	Missing	No	Missing	Missing	Missing	Missing	Missing	Missing	Missing	Missing	Yes	4	1-male	1-average size	37 - < HIVALUE	1-singlton	2-partial	No	1-home	2-health worker
33	1d7871b4-7cba-4d82-af8d-18e1c9054f98	Yes	1-Muslim	20-34	1-married/living together	1-illitrate	1-<608	6	No	1	Yes	6-bono	No	Yes	1	Missing	1-<20	No	No	No	No	Missing	Missing	Yes	5	Yes	Yes	2-vagional	Missing	Missing	No	Missing	Missing	Missing	Missing	Missing	Missing	Missing	Missing	No	Missing	1-male	1-average size	37 - < HIVALUE	1-singlton	2-partial	No	1-home	6-relatives
34	1e511e27-6a47-457e-90f9-477994949c3d	No	2-Orthodox	>=35	4-widowed	1-illitrate	2->=608	5	No	1	Yes	6-bono	Yes	No	4	25	2->=20	No	Yes	No	No	Missing	Missing	Yes	3	No	Missing	2-vagional	Missing	Missing	No	Missing	Missing	Missing	Missing	Missing	Missing	Missing	Missing	Yes	1	2-female	1-average size	37 - < HIVALUE	1-singlton	2-partial	No	3-healthcenter	Missing
35	1ecf3018-0f6f-4a92-ba6f-a7f157996456	No	1-Muslim	20-34	2-married/separated	1-illitrate	2->=608	4	Yes	2	Yes	6-bono	No	No	3	18	2->=20	No	No	Yes	No	Missing	3	Yes	5	Yes	No	2-vagional	No	Yes	Yes	No	No	Yes	No	Yes	No	No	No	Yes	2	2-female	1-average size	37 - < HIVALUE	1-singlton	2-partial	No	1-home	6-relatives
36	1f1caa58-b116-4066-8601-3f52748512da	No	1-Muslim	>=35	1-married/living together	2006-03-01	2->=608	6	Yes	2	Yes	3-protectedspring	No	Yes	5	36	1-<20	No	No	No	No	Missing	Missing	Yes	2	No	Missing	2-vagional	Missing	Missing	No	Missing	Missing	Missing	Missing	Missing	Missing	Missing	Missing	Yes	1	1-male	1-average size	37 - < HIVALUE	1-singlton	1-exclusive	Yes	3-healthcenter	Missing
37	20e39f2a-21d7-4701-9d76-1a22d1644bc8	No	4-Protestant	>=35	2-married/separated	2012-05-09	2->=608	3	Yes	2	Yes	6-bono	Yes	No	2	36	2->=20	No	No	No	No	Missing	Missing	Yes	5	No	Missing	2-vagional	Missing	Missing	No	Missing	Missing	Missing	Missing	Missing	Missing	Missing	Missing	Yes	3	1-male	2-smaller size than usual	37 - < HIVALUE	1-singlton	1-exclusive	Yes	3-healthcenter	Missing
38	211684e7-77a5-4cd7-9722-4358b8f61d72	No	1-Muslim	20-34	1-married/living together	2-read and write	2->=608	5	No	1	Yes	6-bono	Yes	No	3	12	2->=20	No	No	Yes	No	Missing	4	Yes	4	Yes	No	2-vagional	No	Yes	No	Missing	Missing	Missing	Missing	Missing	Missing	Missing	Missing	Yes	1	1-male	1-average size	37 - < HIVALUE	1-singlton	2-partial	No	3-healthcenter	Missing
39	215c490a-4c48-4c1e-ac0f-c38639f0ab02	No	1-Muslim	20-34	1-married/living together	1-illitrate	2->=608	4	No	2	Yes	3-protectedspring	Yes	Yes	3	12	2->=20	No	No	Yes	No	Missing	4	Yes	3	No	Missing	2-vagional	Missing	Missing	No	Missing	Missing	Missing	Missing	Missing	Missing	Missing	Missing	Yes	2	2-female	2-smaller size than usual	37 - < HIVALUE	1-singlton	1-exclusive	No	3-healthcenter	Missing
40	2335c179-1013-4773-a3bf-fcd50e18a9bb	Yes	1-Muslim	20-34	2-married/separated	2-read and write	1-<608	4	No	2	Yes	6-bono	Yes	Yes	1	Missing	2->=20	No	No	No	Yes	1	Missing	Yes	3	Yes	No	2-vagional	Yes	No	No	Missing	Missing	Missing	Missing	Missing	Missing	Missing	Missing	Yes	3	2-female	1-average size	37 - < HIVALUE	1-singlton	2-partial	No	1-home	6-relatives
41	23f36f3c-485d-4787-91a8-48cf39cf8a53	No	1-Muslim	20-34	1-married/living together	1-illitrate	2->=608	3	No	1	Yes	6-bono	Yes	No	1	Missing	1-<20	No	No	No	No	Missing	Missing	Yes	2	No	Missing	2-vagional	Missing	Missing	No	Missing	Missing	Missing	Missing	Missing	Missing	Missing	Missing	Yes	2	2-female	2-smaller size than usual	37 - < HIVALUE	1-singlton	1-exclusive	No	1-home	3-hews
42	24db2392-bcb4-4e05-8cc6-9fae63ce5066	Yes	1-Muslim	20-34	1-married/living together	1-illitrate	2->=608	2	Yes	2	Yes	6-bono	Yes	No	2	Missing	1-<20	No	Yes	Yes	No	Missing	2	Yes	3	Yes	Missing	2-vagional	Missing	Missing	Yes	No	No	No	No	No	No	Yes	No	No	Missing	2-female	1-average size	37 - < HIVALUE	1-singlton	2-partial	No	1-home	2-health worker
43	259f32ea-39b7-40ee-9e8e-bc817f22f17d	Yes	1-Muslim	20-34	1-married/living together	2006-03-01	500	7	No	1	Yes	6-bono	No	No	1	Missing	2->=20	No	No	Yes	Yes	1	3	Yes	5	Yes	No	2-vagional	No	Yes	Yes	No	No	No	No	No	No	Yes	No	Yes	1	2-female	1-average size	37 - < HIVALUE	1-singlton	1-exclusive	Yes	4-clinic	Missing
44	2711a70f-2129-40e4-81b1-a4399f2c5ec7	Yes	1-Muslim	>=35	1-married/living together	1-illitrate	2->=608	8	Yes	2	Yes	6-bono	Yes	Yes	5	12	1-<20	No	No	No	No	Missing	Missing	Yes	4	No	Missing	2-vagional	Missing	Missing	No	Missing	Missing	Missing	Missing	Missing	Missing	Missing	Missing	Yes	2	2-female	3- verysmaller than usual	LOVALUE - <37	1-singlton	2-partial	No	1-home	2-health worker
45	288b12df-7e1a-4d4a-832e-bc7e35b35b2b	No	1-Muslim	20-34	1-married/living together	1-illitrate	2->=608	4	Yes	1	Yes	3-protectedspring	No	Yes	2	24	2->=20	No	No	Yes	No	Missing	2	Yes	4	No	Missing	2-vagional	Missing	Missing	Yes	No	No	No	No	Yes	No	No	No	Yes	4	2-female	1-average size	37 - < HIVALUE	1-singlton	2-partial	Yes	4-clinic	Missing
46	28d94036-bda6-496f-b219-07e4757df71f	No	1-Muslim	20-34	1-married/living together	2012-05-09	2->=608	3	No	2	Yes	6-bono	Yes	No	1	Missing	2->=20	No	No	No	No	Missing	Missing	Yes	3	No	Missing	2-vagional	Missing	Missing	No	Missing	Missing	Missing	Missing	Missing	Missing	Missing	Missing	Yes	3	1-male	1-average size	37 - < HIVALUE	1-singlton	2-partial	Yes	4-clinic	Missing
47	28f2be05-1bef-44d8-8b7d-5f829699def6	No	1-Muslim	20-34	1-married/living together	1-illitrate	2->=608	5	No	3	Yes	1-protected well	Yes	No	3	12	1-<20	No	No	Yes	No	Missing	4	Yes	4	No	Missing	2-vagional	Missing	Missing	No	Missing	Missing	Missing	Missing	Missing	Missing	Missing	Missing	Yes	3	2-female	1-average size	37 - < HIVALUE	1-singlton	2-partial	No	3-healthcenter	Missing
48	2a42f6a1-6da8-4749-877a-069b8689c416	No	1-Muslim	>=35	1-married/living together	2006-03-01	2->=608	7	Yes	1	Yes	3-protectedspring	Yes	No	3	30	2->=20	No	No	Yes	No	Missing	4	Yes	5	No	Missing	2-vagional	Missing	Missing	No	Missing	Missing	Missing	Missing	Missing	Missing	Missing	Missing	Yes	4	2-female	1-average size	37 - < HIVALUE	1-singlton	2-partial	No	1-home	4-traditional birth attendants
49	2afa3b2b-e3c7-4757-b1db-7420cff6749b	Yes	1-Muslim	>=35	1-married/living together	2006-03-01	1-<608	7	No	1	Yes	3-protectedspring	Yes	No	5	18	2->=20	No	No	No	No	Missing	Missing	Yes	5	Yes	Yes	2-vagional	Missing	Missing	No	Missing	Missing	Missing	Missing	Missing	Missing	Missing	Missing	Yes	2	2-female	2-smaller size than usual	37 - < HIVALUE	1-singlton	2-partial	No	1-home	4-traditional birth attendants
50	2b6a3865-2d41-4fe2-a08a-eeb0b9d3de81	Yes	2-Orthodox	>=35	4-widowed	2006-03-01	2->=608	7	Yes	2	Yes	6-bono	No	No	5	18	2->=20	No	No	Yes	No	Missing	1	Yes	5	No	Missing	1-C-section	Missing	Missing	Yes	No	No	No	No	No	No	Yes	No	Yes	4	2-female	2-smaller size than usual	37 - < HIVALUE	1-singlton	Missing	No	2-hospital	Missing
51	2bdb9936-54ae-48d3-8145-488b557896f7	No	1-Muslim	20-34	1-married/living together	1-illitrate	2->=608	5	Yes	1	Yes	3-protectedspring	Yes	Yes	2	30	2->=20	No	No	No	No	Missing	Missing	Yes	3	Yes	No	2-vagional	Yes	No	No	Missing	Missing	Missing	Missing	Missing	Missing	Missing	Missing	Yes	4	1-male	1-average size	37 - < HIVALUE	1-singlton	2-partial	No	1-home	2-health worker
52	2c643034-ce3f-4b8b-9c95-03bfb002f529	No	1-Muslim	>=35	1-married/living together	1-illitrate	1-<608	6	No	2	Yes	4-unprotecting spring	No	No	3	36	2->=20	No	No	No	No	Missing	Missing	Yes	4	No	Missing	2-vagional	Missing	Missing	Yes	No	No	No	No	No	No	No	No	Yes	4	2-female	1-average size	37 - < HIVALUE	1-singlton	2-partial	No	4-clinic	Missing
53	2fec0363-616e-44eb-9c8e-3946a838adc8	No	1-Muslim	20-34	1-married/living together	2012-05-09	2->=608	4	Yes	3	Yes	1-protected well	Yes	Yes	2	12	1-<20	No	No	No	No	Missing	Missing	Yes	3	Yes	No	1-C-section	No	Yes	Yes	Yes	No	No	No	No	No	No	No	Yes	3	2-female	1-average size	LOVALUE - <37	1-singlton	1-exclusive	Yes	2-hospital	Missing
54	30b49fe3-020c-4244-86fc-143ef7d6e78f	No	1-Muslim	20-34	1-married/living together	2006-03-01	2->=608	4	Yes	3	Yes	6-bono	Yes	Yes	2	18	2->=20	No	No	No	No	Missing	Missing	Yes	3	Yes	No	2-vagional	No	Yes	No	Missing	Missing	Missing	Missing	Missing	Missing	Missing	Missing	Yes	2	1-male	1-average size	37 - < HIVALUE	1-singlton	1-exclusive	No	4-clinic	Missing
55	3166dca7-085e-4940-976c-1ace993a5db7	Yes	2-Orthodox	20-34	1-married/living together	1-illitrate	2->=608	2	Yes	2	Yes	4-unprotecting spring	Yes	No	1	Missing	1-<20	No	No	No	No	Missing	Missing	Yes	2	Yes	No	2-vagional	Yes	No	No	Missing	Missing	Missing	Missing	Missing	Missing	Missing	Missing	Yes	4	1-male	2-smaller size than usual	LOVALUE - <37	1-singlton	2-partial	No	1-home	4-traditional birth attendants
56	32ec41bf-fef2-4448-850b-8512efc412a0	No	1-Muslim	>=35	3-divorced	1-illitrate	2->=608	7	Yes	2	Yes	3-protectedspring	Yes	No	4	24	2->=20	No	No	Yes	No	Missing	4	Yes	4	No	Missing	1-C-section	Missing	Missing	Yes	Yes	No	No	No	No	No	Yes	No	Yes	2	1-male	2-smaller size than usual	37 - < HIVALUE	1-singlton	1-exclusive	Yes	2-hospital	Missing
57	3458d4b4-ad6d-4d2d-a80e-db33a9dd7869	Yes	2-Orthodox	20-34	1-married/living together	1-illitrate	1-<608	5	Yes	2	Yes	3-protectedspring	Yes	Yes	1	Missing	1-<20	No	No	Yes	No	Missing	2	Yes	4	Yes	No	2-vagional	No	Yes	Yes	No	No	No	Yes	No	No	Yes	No	Yes	2	2-female	2-smaller size than usual	37 - < HIVALUE	1-singlton	2-partial	Yes	1-home	2-health worker
58	35e87c1e-6890-4eeb-9877-83d34432fa88	Yes	1-Muslim	20-34	1-married/living together	2006-03-01	2->=608	4	Yes	2	Yes	6-bono	No	No	1	Missing	2->=20	No	No	Yes	No	Missing	2	Yes	4	Yes	No	2-vagional	Yes	No	No	Missing	Missing	Missing	Missing	Missing	Missing	Missing	Missing	No	Missing	1-male	1-average size	37 - < HIVALUE	1-singlton	Missing	No	1-home	3-hews
59	38a513ab-1258-4451-9056-5a5af5b65a97	Yes	1-Muslim	20-34	1-married/living together	2006-03-01	2->=608	5	No	1	Yes	5-rivr water	No	No	2	18	1-<20	No	Yes	No	No	Missing	Missing	Yes	5	Yes	No	2-vagional	Yes	No	Yes	No	No	Yes	No	No	No	Yes	No	No	Missing	1-male	1-average size	37 - < HIVALUE	1-singlton	1-exclusive	No	1-home	3-hews
60	39acf327-0d9f-406f-8107-e0b769308886	Yes	1-Muslim	20-34	4-widowed	1-illitrate	1-<608	4	Yes	2	Yes	4-unprotecting spring	No	No	1	Missing	1-<20	No	No	Yes	No	Missing	1	Yes	3	Yes	Yes	2-vagional	No	No	Yes	No	No	Yes	No	Yes	No	No	No	Yes	1	2-female	1-average size	37 - < HIVALUE	1-singlton	2-partial	Yes	4-clinic	Missing
61	3a0eeeea-f6f9-470b-be67-170418644f88	Yes	2-Orthodox	20-34	1-married/living together	2012-05-09	1-<608	3	Yes	2	Yes	1-protected well	Yes	No	1	Missing	1-<20	No	No	Yes	No	Missing	2	Yes	4	No	Missing	2-vagional	Missing	Missing	Yes	No	No	Yes	No	No	No	Yes	No	Yes	2	2-female	3- verysmaller than usual	37 - < HIVALUE	1-singlton	2-partial	Yes	2-hospital	Missing
62	3a2838b2-70a3-4356-9abe-b7855dce7c97	No	1-Muslim	20-34	1-married/living together	1-illitrate	2->=608	2	No	2	Yes	2-unprotected well	Yes	Yes	1	Missing	2->=20	No	No	Yes	No	Missing	3	Yes	4	No	Missing	2-vagional	Missing	Missing	No	Missing	Missing	Missing	Missing	Missing	Missing	Missing	Missing	No	Missing	2-female	1-average size	37 - < HIVALUE	1-singlton	2-partial	Yes	4-clinic	Missing
63	3e492c26-a26f-4342-9374-9d9376cbee9e	Yes	1-Muslim	20-34	1-married/living together	2006-03-01	2->=608	3	Yes	3	Yes	3-protectedspring	No	No	1	Missing	2->=20	No	No	No	No	Missing	Missing	Yes	3	Yes	No	2-vagional	No	Yes	No	Missing	Missing	Missing	Missing	Missing	Missing	Missing	Missing	No	Missing	2-female	3- verysmaller than usual	37 - < HIVALUE	1-singlton	Missing	No	1-home	5-neighbour
64	3ed58724-5a62-46eb-b725-3cd3c6c011b2	Yes	1-Muslim	20-34	1-married/living together	1-illitrate	2->=608	5	Yes	3	Yes	3-protectedspring	Yes	No	3	18	1-<20	No	No	No	No	Missing	Missing	Yes	5	Yes	No	2-vagional	Yes	No	Yes	No	No	Yes	No	Yes	No	Yes	No	Yes	3	2-female	2-smaller size than usual	37 - < HIVALUE	1-singlton	2-partial	Yes	2-hospital	Missing
65	3f61ecfd-2403-4f47-a543-bd179211c660	Yes	2-Orthodox	20-34	1-married/living together	1-illitrate	1-<608	3	No	2	Yes	3-protectedspring	Yes	No	1	Missing	2->=20	No	No	No	No	Missing	Missing	Yes	4	Yes	Missing	1-C-section	Missing	Missing	No	Missing	Missing	Missing	Missing	Missing	Missing	Missing	Missing	No	Missing	2-female	1-average size	37 - < HIVALUE	1-singlton	Missing	No	2-hospital	Missing
66	411c8efd-87a4-498c-ad31-724a8b2ffc74	Yes	5-others	20-34	3-divorced	1-illitrate	2->=608	5	Yes	2	Yes	6-bono	No	Yes	3	18	2->=20	No	No	No	No	Missing	Missing	Yes	5	Yes	Yes	2-vagional	No	No	No	Missing	Missing	Missing	Missing	Missing	Missing	Missing	Missing	Yes	3	2-female	2-smaller size than usual	37 - < HIVALUE	1-singlton	1-exclusive	No	3-healthcenter	Missing
67	41909660-080b-4727-b674-3aecd7ef8eee	Yes	2-Orthodox	20-34	1-married/living together	1-illitrate	1-<608	3	No	1	Yes	6-bono	Yes	No	2	12	2->=20	No	No	Yes	No	Missing	3	Yes	4	Yes	Yes	2-vagional	Missing	Missing	No	Missing	Missing	Missing	Missing	Missing	Missing	Missing	Missing	Yes	2	2-female	1-average size	LOVALUE - <37	1-singlton	2-partial	No	1-home	4-traditional birth attendants
68	41d86ce7-6a9c-4e21-a88e-fa8a6a611149	No	1-Muslim	>=35	1-married/living together	1-illitrate	2->=608	8	Yes	1	Yes	6-bono	Yes	No	4	16	2->=20	No	No	Yes	No	Missing	4	Yes	4	No	Missing	2-vagional	Missing	Missing	No	Missing	Missing	Missing	Missing	Missing	Missing	Missing	Missing	Yes	2	1-male	1-average size	37 - < HIVALUE	1-singlton	2-partial	Yes	3-healthcenter	Missing
69	47580024-0698-4e79-acdd-3d107463ace2	No	2-Orthodox	>=35	1-married/living together	1-illitrate	2->=608	7	No	2	Yes	6-bono	Yes	Yes	4	25	2->=20	No	No	No	No	Missing	Missing	Yes	5	No	Missing	2-vagional	Missing	Missing	No	Missing	Missing	Missing	Missing	Missing	Missing	Missing	Missing	Yes	3	2-female	1-average size	37 - < HIVALUE	1-singlton	2-partial	No	3-healthcenter	Missing
70	479e09e7-5315-4ce7-9f46-05ea5820e4f8	Yes	1-Muslim	20-34	1-married/living together	1-illitrate	2->=608	3	Yes	2	Yes	6-bono	Yes	No	5	18	2->=20	No	No	No	No	Missing	Missing	Yes	5	Yes	No	2-vagional	Yes	No	Yes	No	No	Yes	No	No	No	Yes	No	Yes	2	1-male	1-average size	37 - < HIVALUE	1-singlton	Missing	No	1-home	4-traditional birth attendants
71	4807dacd-f8ff-4d60-ac65-ac4a42ef77e0	Yes	1-Muslim	>=35	1-married/living together	1-illitrate	2->=608	7	No	1	Yes	1-protected well	Yes	Yes	5	12	2->=20	No	No	No	No	Missing	Missing	Yes	4	No	Missing	2-vagional	Missing	Missing	No	Missing	Missing	Missing	Missing	Missing	Missing	Missing	Missing	Yes	1	2-female	2-smaller size than usual	37 - < HIVALUE	1-singlton	2-partial	Yes	1-home	6-relatives
72	4a59084c-d0f1-46a1-9573-aed9bd50d9cc	No	2-Orthodox	20-34	3-divorced	2008-04-07	2->=608	4	Yes	2	Yes	1-protected well	Yes	No	2	25	2->=20	No	No	Yes	No	Missing	3	Yes	4	No	Missing	2-vagional	Missing	Missing	No	Missing	Missing	Missing	Missing	Missing	Missing	Missing	Missing	No	Missing	1-male	1-average size	LOVALUE - <37	1-singlton	2-partial	Yes	4-clinic	Missing
73	4e16abae-ff37-4abf-adc5-ae6032db3a37	Yes	1-Muslim	>=35	1-married/living together	1-illitrate	2->=608	8	Yes	3	Yes	2-unprotected well	No	No	4	24	1-<20	No	Yes	No	No	Missing	Missing	Yes	5	No	Missing	2-vagional	Missing	Missing	No	Missing	Missing	Missing	Missing	Missing	Missing	Missing	Missing	No	Missing	1-male	1-average size	LOVALUE - <37	1-singlton	2-partial	Yes	1-home	3-hews
74	50b1a3d0-a7c3-4bdb-a1de-f1a7f6bbf64d	No	1-Muslim	>=35	1-married/living together	1-illitrate	2->=608	3	Yes	2	Yes	3-protectedspring	Yes	No	2	18	2->=20	No	No	Yes	No	Missing	4	Yes	4	No	Missing	2-vagional	Missing	Missing	No	Missing	Missing	Missing	Missing	Missing	Missing	Missing	Missing	No	Missing	2-female	1-average size	37 - < HIVALUE	1-singlton	2-partial	Yes	1-home	2-health worker
75	529098db-b622-4972-9753-bef17339f69a	No	1-Muslim	20-34	1-married/living together	1-illitrate	2->=608	3	No	2	Yes	3-protectedspring	Yes	No	2	18	2->=20	No	No	Yes	No	Missing	4	Yes	5	No	Missing	2-vagional	Missing	Missing	No	Missing	Missing	Missing	Missing	Missing	Missing	Missing	Missing	Yes	3	1-male	1-average size	37 - < HIVALUE	1-singlton	1-exclusive	No	1-home	3-hews
76	547650cc-fc47-4b51-895e-1e7dfd7397cc	Yes	2-Orthodox	20-34	1-married/living together	1-illitrate	2->=608	5	Yes	2	Yes	6-bono	Yes	No	3	18	2->=20	No	No	Yes	No	Missing	3	Yes	5	Yes	Yes	2-vagional	Missing	Missing	No	Missing	Missing	Missing	Missing	Missing	Missing	Missing	Missing	No	Missing	2-female	1-average size	37 - < HIVALUE	1-singlton	2-partial	Yes	1-home	6-relatives
77	560e14be-fa89-4eb6-add9-fbdb6d350d3d	Yes	1-Muslim	20-34	1-married/living together	1-illitrate	2->=608	3	Yes	2	Yes	6-bono	Yes	No	1	Missing	2->=20	No	No	No	No	Missing	Missing	Yes	3	No	Missing	2-vagional	Missing	Missing	No	Missing	Missing	Missing	Missing	Missing	Missing	Missing	Missing	Yes	3	1-male	1-average size	37 - < HIVALUE	1-singlton	2-partial	Yes	1-home	2-health worker
78	5704d038-0a47-4db4-978e-15c611fc7f5e	Yes	1-Muslim	20-34	1-married/living together	1-illitrate	2->=608	2	Yes	2	Yes	4-unprotecting spring	Yes	No	1	Missing	2->=20	No	No	Yes	No	Missing	2	Yes	2	Yes	No	2-vagional	No	Yes	No	Missing	Missing	Missing	Missing	Missing	Missing	Missing	No	No	Missing	1-male	1-average size	LOVALUE - <37	1-singlton	1-exclusive	No	1-home	3-hews
79	57265abd-c424-4309-a7a3-9d2444b5bc60	Yes	1-Muslim	20-34	2-married/separated	1-illitrate	2->=608	5	No	2	Yes	1-protected well	Yes	No	3	12	2->=20	No	No	No	No	Missing	Missing	Yes	4	Yes	Yes	2-vagional	Missing	Missing	No	Missing	Missing	Missing	Missing	Missing	Missing	Missing	Missing	No	Missing	1-male	1-average size	37 - < HIVALUE	1-singlton	2-partial	Yes	3-healthcenter	Missing
80	5848d21c-1398-492c-9b4e-ce0100907827	Yes	2-Orthodox	>=35	3-divorced	1-illitrate	1-<608	5	Yes	1	Yes	3-protectedspring	No	No	5	12	1-<20	No	No	Yes	No	Missing	2	Yes	4	No	Missing	2-vagional	Missing	Missing	No	Missing	Missing	Missing	Missing	Missing	Missing	Missing	Missing	No	Missing	1-male	1-average size	37 - < HIVALUE	1-singlton	2-partial	Yes	1-home	3-hews
81	59607579-9957-46fb-b779-6a4a03bb85d3	Yes	1-Muslim	24	1-married/living together	1-illitrate	2->=608	5	No	3	Yes	1-protected well	Yes	No	1	Missing	2->=20	No	No	No	No	Missing	Missing	Yes	4	No	Missing	2-vagional	Missing	Missing	Yes	No	No	No	Yes	No	No	Yes	No	Yes	2	1-male	1-average size	37 - < HIVALUE	1-singlton	Missing	No	4-clinic	Missing
82	5a58cbd1-b803-4eff-9d1d-7a1204a82faa	Yes	1-Muslim	20-34	1-married/living together	1-illitrate	2->=608	6	No	2	Yes	3-protectedspring	No	Yes	4	12	2->=20	No	No	Yes	Yes	1	3	Yes	5	No	Missing	2-vagional	Missing	Missing	No	Missing	Missing	Missing	Missing	Missing	Missing	Missing	Missing	No	Missing	2-female	1-average size	37 - < HIVALUE	1-singlton	2-partial	No	1-home	6-relatives
83	5aad38c8-521d-4f50-a09d-b0dc2e7c485e	Yes	1-Muslim	>=35	1-married/living together	1-illitrate	2->=608	7	Yes	3	Yes	1-protected well	Yes	No	4	18	2->=20	No	No	No	No	Missing	Missing	Yes	5	Yes	Yes	2-vagional	No	No	No	Missing	Missing	Missing	Missing	Missing	Missing	Missing	Missing	No	Missing	2-female	1-average size	37 - < HIVALUE	1-singlton	2-partial	No	1-home	5-neighbour
84	5cadf217-2cb5-4751-8e00-464b268fb2f0	No	1-Muslim	20-34	1-married/living together	1-illitrate	2->=608	3	Yes	2	Yes	6-bono	Yes	Yes	1	26	2->=20	No	No	Yes	No	Missing	4	Yes	2	No	Missing	2-vagional	Missing	Missing	Yes	No	No	No	No	No	No	No	Yes	Yes	4	2-female	1-average size	37 - < HIVALUE	1-singlton	2-partial	Yes	1-home	3-hews
85	5d00f129-def8-48cd-b6a0-b71732a384d8	No	1-Muslim	20-34	1-married/living together	1-illitrate	2->=608	4	Yes	1	Yes	6-bono	No	Yes	2	24	2->=20	No	No	Yes	No	Missing	3	Yes	5	No	Missing	2-vagional	Missing	Missing	Yes	No	No	No	No	No	No	Yes	No	Yes	3	1-male	2-smaller size than usual	LOVALUE - <37	1-singlton	1-exclusive	Yes	2-hospital	Missing
86	5e30ec2d-f0e0-4020-b24a-3231281e1ac9	Yes	1-Muslim	20-34	1-married/living together	1-illitrate	2->=608	2	Yes	2	Yes	6-bono	Yes	No	1	Missing	1-<20	No	No	Yes	No	Missing	3	Yes	3	Yes	No	1-C-section	No	No	Yes	Yes	No	No	No	No	No	No	No	No	Missing	2-female	1-average size	LOVALUE - <37	1-singlton	Missing	No	2-hospital	Missing
87	5f568dd6-019f-45b2-9219-c7142fa238d4	No	2-Orthodox	20-34	2-married/separated	1-illitrate	2->=608	4	Yes	1	Yes	6-bono	Yes	Yes	2	12	2->=20	No	No	Yes	No	Missing	4	Yes	2	No	Missing	2-vagional	Missing	Missing	No	Missing	Missing	Missing	Missing	Missing	Missing	Missing	Missing	Yes	2	1-male	1-average size	LOVALUE - <37	1-singlton	1-exclusive	Yes	1-home	2-health worker
88	5f7c3e83-97d3-4a3f-b878-1201ddb91a48	Yes	1-Muslim	>=35	4-widowed	2006-03-01	1-<608	3	No	1	Yes	6-bono	Yes	No	2	18	2->=20	No	No	No	No	Missing	Missing	Yes	2	No	Missing	2-vagional	Missing	Missing	No	Missing	Missing	Missing	Missing	Missing	Missing	Missing	Missing	Yes	3	1-male	1-average size	37 - < HIVALUE	1-singlton	2-partial	No	1-home	4-traditional birth attendants
89	614805ad-706f-4005-b838-bd195360ef27	No	2-Orthodox	<20	1-married/living together	2-read and write	2->=608	3	Yes	3	Yes	1-protected well	Yes	No	1	Missing	2->=20	No	No	Yes	No	Missing	4	Yes	3	No	Missing	1-C-section	Missing	Missing	Yes	Yes	No	No	No	No	No	No	No	Yes	3	1-male	1-average size	37 - < HIVALUE	1-singlton	1-exclusive	Yes	2-hospital	Missing
90	616c5b01-4dc1-4b9f-8ed9-ba5389d91067	No	2-Orthodox	20-34	1-married/living together	1-illitrate	2->=608	4	Yes	2	Yes	6-bono	No	Yes	2	36	2->=20	No	No	Yes	No	Missing	4	Yes	5	Yes	Yes	2-vagional	No	No	Yes	No	No	No	No	No	No	No	Yes	Yes	4	2-female	2-smaller size than usual	37 - < HIVALUE	1-singlton	2-partial	No	1-home	2-health worker
91	62d050ad-9650-406a-b224-f75783182cc1	No	1-Muslim	20-34	1-married/living together	2006-03-01	1-<608	3	No	1	Yes	6-bono	Yes	No	1	Missing	2->=20	No	No	Yes	No	Missing	2	Yes	4	Yes	No	2-vagional	No	Yes	No	Missing	Missing	Missing	Missing	Missing	Missing	Missing	Missing	Yes	2	1-male	1-average size	37 - < HIVALUE	1-singlton	1-exclusive	No	1-home	2-health worker
92	636efbb2-52bf-4295-8144-a009d01d04f0	Yes	1-Muslim	20-34	1-married/living together	1-illitrate	2->=608	2	No	3	Yes	4-unprotecting spring	Yes	Yes	1	Missing	1-<20	No	No	Yes	No	Missing	3	Yes	3	No	Missing	2-vagional	Missing	Missing	No	Missing	Missing	Missing	Missing	Missing	Missing	Missing	Missing	Yes	1	1-male	1-average size	37 - < HIVALUE	1-singlton	2-partial	Yes	2-hospital	Missing
93	63da6cc4-e31f-46d7-afa6-1bc77a3a2150	Yes	1-Muslim	20-34	1-married/living together	1-illitrate	2->=608	5	Yes	2	Yes	3-protectedspring	Yes	No	2	20	2->=20	No	No	No	No	Missing	Missing	Yes	5	Yes	Yes	2-vagional	No	No	No	Missing	Missing	Missing	Missing	Missing	Missing	Missing	Missing	No	Missing	2-female	1-average size	37 - < HIVALUE	1-singlton	2-partial	Yes	3-healthcenter	Missing
94	6430fd70-b289-4557-ac20-1d5934904c4a	Yes	1-Muslim	>=35	1-married/living together	1-illitrate	2->=608	7	No	1	Yes	1-protected well	No	No	5	18	2->=20	No	No	Yes	Yes	1	Missing	Yes	5	Yes	No	2-vagional	No	Yes	No	Missing	Missing	Missing	Missing	Missing	Missing	Missing	Missing	No	Missing	1-male	1-average size	37 - < HIVALUE	1-singlton	Missing	No	4-clinic	Missing
95	6859bee9-b1b2-4e10-8e57-332e940d58f2	No	1-Muslim	20-34	1-married/living together	1-illitrate	2->=608	4	No	2	Yes	1-protected well	Yes	Yes	2	18	2->=20	No	No	Yes	No	Missing	4	Yes	2	No	Missing	2-vagional	Missing	Missing	No	Missing	Missing	Missing	Missing	Missing	Missing	Missing	Missing	Yes	2	2-female	1-average size	LOVALUE - <37	1-singlton	1-exclusive	Yes	3-healthcenter	Missing
96	6ace879e-5bbe-444b-a68b-9317cbb9cfed	No	1-Muslim	>=35	2-married/separated	2006-03-01	2->=608	5	Yes	2	Yes	3-protectedspring	Yes	No	3	18	2->=20	No	No	Yes	No	Missing	3	Yes	5	No	Missing	2-vagional	Missing	Missing	Yes	No	No	No	Yes	No	No	No	No	Yes	4	1-male	1-average size	37 - < HIVALUE	1-singlton	2-partial	No	1-home	3-hews
97	6b4b1483-eaca-4c7b-b17f-fb241a7a959c	No	1-Muslim	20-34	1-married/living together	2006-03-01	2->=608	2	No	2	Yes	6-bono	Yes	Yes	2	Missing	2->=20	No	No	Yes	No	Missing	2	Yes	2	No	Missing	2-vagional	Missing	Missing	No	Missing	Missing	Missing	Missing	Missing	Missing	Missing	Missing	Yes	3	2-female	1-average size	37 - < HIVALUE	1-singlton	1-exclusive	No	1-home	4-traditional birth attendants
98	6b9cbd8f-ffaa-430e-9a86-380bbc34b432	No	1-Muslim	20-34	1-married/living together	1-illitrate	2->=608	4	Yes	3	Yes	4-unprotecting spring	Yes	Yes	2	24	2->=20	No	No	No	No	Missing	Missing	Yes	4	No	Missing	2-vagional	Missing	Missing	No	Missing	Missing	Missing	Missing	Missing	Missing	Missing	Missing	Yes	3	2-female	1-average size	37 - < HIVALUE	1-singlton	1-exclusive	Yes	4-clinic	Missing
99	6bd0c3bb-91ad-4da3-8f5e-6065e087c9fd	Yes	2-Orthodox	>=35	1-married/living together	1-illitrate	2->=608	6	Yes	2	Yes	6-bono	Yes	No	4	12	2->=20	No	No	No	No	Missing	Missing	Yes	4	No	Missing	2-vagional	Missing	Missing	No	Missing	Missing	Missing	Missing	Missing	Missing	Missing	Missing	No	Missing	1-male	1-average size	LOVALUE - <37	1-singlton	Missing	No	1-home	6-relatives
100	6c193f95-1bcb-4fc6-ac20-5fcc723b64e7	Yes	1-Muslim	20-34	1-married/living together	1-illitrate	2->=608	5	Yes	2	Yes	4-unprotecting spring	No	Yes	3	18	1-<20	No	No	No	Yes	1	Missing	Yes	4	No	Missing	2-vagional	Missing	Missing	No	Missing	Missing	Missing	Missing	Missing	Missing	Missing	Missing	Yes	2	1-male	1-average size	LOVALUE - <37	1-singlton	1-exclusive	Yes	1-home	5-neighbour
101	6c64c85a-16ab-4eba-a874-2dc9980f7574	Yes	1-Muslim	20-34	1-married/living together	1-illitrate	2->=608	4	Yes	2	Yes	1-protected well	Yes	Yes	1	Missing	2->=20	No	No	No	No	Missing	Missing	Yes	4	No	Missing	2-vagional	Missing	Missing	Yes	No	No	No	No	No	Yes	No	No	Yes	1	1-male	1-average size	37 - < HIVALUE	1-singlton	2-partial	No	1-home	4-traditional birth attendants
102	6c8a0c40-2322-4442-8708-48a944e89551	No	1-Muslim	20-34	1-married/living together	2006-03-01	2->=608	7	No	2	Yes	6-bono	Yes	No	4	12	2->=20	No	No	Yes	Yes	1	4	Yes	5	No	Missing	2-vagional	Missing	Missing	No	Missing	Missing	Missing	Missing	Missing	Missing	Missing	Missing	Yes	2	2-female	1-average size	37 - < HIVALUE	1-singlton	1-exclusive	Yes	4-clinic	Missing
103	6cddff0a-f60a-46d9-b256-29a774a7b21d	No	1-Muslim	20-34	1-married/living together	1-illitrate	2->=608	4	Yes	3	Yes	6-bono	No	Yes	3	24	2->=20	No	No	Yes	No	Missing	4	Yes	5	No	Missing	2-vagional	Missing	Missing	No	Missing	Missing	Missing	Missing	Missing	Missing	Missing	Missing	Yes	2	2-female	1-average size	37 - < HIVALUE	1-singlton	2-partial	No	1-home	3-hews
104	6cdfbe90-478e-4e15-b327-fb4e439b7b70	No	1-Muslim	20-34	1-married/living together	1-illitrate	2->=608	4	Yes	2	Yes	3-protectedspring	Yes	No	2	24	2->=20	No	Yes	Yes	No	Missing	4	Yes	5	Yes	Yes	2-vagional	Yes	No	Yes	No	No	No	No	No	No	Yes	No	Yes	3	2-female	1-average size	37 - < HIVALUE	1-singlton	2-partial	Yes	4-clinic	Missing
105	6cf5aa92-47f1-47de-b6ed-243de8ed161d	No	1-Muslim	20-34	1-married/living together	1-illitrate	2->=608	2	No	1	Yes	6-bono	No	No	1	Missing	2->=20	No	No	Yes	No	Missing	4	Yes	3	No	Missing	2-vagional	Missing	Missing	Yes	No	No	No	No	No	No	No	Yes	Yes	4	1-male	1-average size	37 - < HIVALUE	1-singlton	1-exclusive	Yes	3-healthcenter	Missing
106	6df6192e-d019-4a32-a54c-93e5b6fa74be	No	1-Muslim	20-34	1-married/living together	1-illitrate	2->=608	4	No	2	Yes	3-protectedspring	Yes	No	1	Missing	2->=20	No	No	Yes	No	Missing	2	Yes	4	No	Missing	2-vagional	Missing	Missing	No	Missing	Missing	Missing	Missing	Missing	Missing	Missing	Missing	Yes	4	2-female	1-average size	37 - < HIVALUE	1-singlton	2-partial	No	1-home	2-health worker
107	6e26bf16-ee53-4082-9945-aab03595bba4	Yes	1-Muslim	20-34	1-married/living together	1-illitrate	1-<608	3	No	3	Yes	6-bono	Yes	Yes	2	12	2->=20	No	No	Yes	No	Missing	2	Yes	4	Yes	Missing	2-vagional	No	No	No	Missing	Missing	Missing	Missing	Missing	Missing	Missing	Missing	Yes	2	2-female	1-average size	LOVALUE - <37	1-singlton	2-partial	Yes	4-clinic	Missing
108	7088d5d2-002b-4eec-8085-175c99908e70	No	1-Muslim	20-34	1-married/living together	1-illitrate	2->=608	3	Yes	2	Yes	6-bono	Yes	Yes	2	12	2->=20	No	No	Yes	Yes	Missing	4	Yes	4	Yes	No	2-vagional	No	Yes	Yes	No	No	No	No	No	No	No	No	Yes	4	2-female	1-average size	37 - < HIVALUE	1-singlton	2-partial	Yes	3-healthcenter	Missing
109	71af9a52-719f-40b5-81ce-4fa2347ba121	Yes	1-Muslim	>=35	1-married/living together	1-illitrate	2->=608	7	No	2	Yes	6-bono	No	No	4	18	2->=20	No	No	No	Yes	1	Missing	Yes	3	No	Missing	2-vagional	Missing	Missing	Yes	No	No	No	No	No	No	Yes	No	No	Missing	2-female	2-smaller size than usual	LOVALUE - <37	1-singlton	2-partial	Yes	1-home	3-hews
110	7464fc45-002b-413b-9618-b58b45b1cafc	Yes	4-Protestant	20-34	4-widowed	1-illitrate	1-<608	3	Yes	2	Yes	6-bono	No	No	1	Missing	2->=20	No	No	Yes	No	Missing	3	Yes	5	No	Missing	2-vagional	Missing	Missing	No	Missing	Missing	Missing	Missing	Missing	Missing	Missing	Missing	Yes	3	1-male	3- verysmaller than usual	LOVALUE - <37	1-singlton	2-partial	No	1-home	3-hews
111	74df2bee-50e1-46f6-9eac-070ed22d07fb	No	1-Muslim	20-34	1-married/living together	1-illitrate	1-<608	5	Yes	3	Yes	6-bono	Yes	No	3	24	2->=20	No	No	Yes	No	Missing	2	Yes	5	Yes	No	2-vagional	No	Yes	No	Missing	Missing	Missing	Missing	Missing	Missing	Missing	Missing	No	Missing	2-female	1-average size	37 - < HIVALUE	1-singlton	2-partial	No	1-home	4-traditional birth attendants
112	7659aafd-6644-4d83-a774-0cfe8a61e4c4	No	2-Orthodox	>=35	1-married/living together	2006-03-01	2->=608	5	No	2	Yes	5-rivr water	Yes	No	2	25	2->=20	No	No	Yes	No	Missing	2	Yes	5	Yes	No	2-vagional	No	Yes	No	Missing	Missing	Missing	Missing	Missing	Missing	Missing	Missing	Yes	1	1-male	1-average size	LOVALUE - <37	1-singlton	2-partial	Yes	4-clinic	Missing
113	78107f9f-73f3-40b4-b5d5-658a662cc9a4	Yes	1-Muslim	20-34	1-married/living together	1-illitrate	1-<608	4	No	1	Yes	1-protected well	Yes	Yes	1	Missing	2->=20	No	No	Yes	No	Missing	2	Yes	5	Yes	Missing	2-vagional	Yes	Missing	No	Missing	Missing	Missing	Missing	Missing	Missing	Missing	Missing	Yes	4	2-female	1-average size	37 - < HIVALUE	1-singlton	2-partial	No	1-home	5-neighbour
114	78d2da76-0c69-483d-8ed5-df81027ec9ad	Yes	1-Muslim	>=35	1-married/living together	1-illitrate	2->=608	7	Yes	3	Yes	6-bono	Yes	Yes	5	18	1-<20	No	No	No	No	Missing	Missing	Yes	5	No	Missing	2-vagional	Missing	Missing	Yes	No	Yes	No	No	No	No	Yes	No	No	Missing	1-male	1-average size	LOVALUE - <37	1-singlton	2-partial	No	1-home	6-relatives
115	794649d2-15d4-43e8-8d4e-4a6bbfe42b5e	No	2-Orthodox	>=35	4-widowed	1-illitrate	1-<608	5	No	2	Yes	3-protectedspring	Yes	Yes	3	12	2->=20	No	No	No	No	Missing	Missing	Yes	4	No	Missing	2-vagional	Missing	Missing	No	Missing	Missing	Missing	Missing	Missing	Missing	Missing	Missing	No	Missing	1-male	1-average size	37 - < HIVALUE	1-singlton	1-exclusive	No	1-home	6-relatives
116	79cb57e0-be58-4ccb-a4a0-5ab80a0c4415	Yes	1-Muslim	20-34	1-married/living together	1-illitrate	2->=608	5	Yes	3	Yes	6-bono	Yes	No	1	Missing	1-<20	No	No	No	No	Missing	Missing	Yes	5	No	Missing	2-vagional	Missing	Missing	No	Missing	Missing	Missing	Missing	Missing	Missing	Missing	Missing	Yes	3	2-female	1-average size	LOVALUE - <37	1-singlton	2-partial	No	1-home	6-relatives
117	7a57a09f-0747-4f5d-8576-16182a3edd00	Yes	1-Muslim	>=34	1-married/living together	1-illitrate	1-<608	5	No	1	Yes	5-rivr water	No	Yes	1	Missing	2->=20	No	No	No	No	Missing	Missing	Yes	4	No	Missing	1-C-section	Missing	Missing	Yes	Yes	No	No	No	No	No	No	No	No	Missing	2-female	1-average size	37 - < HIVALUE	1-singlton	2-partial	Yes	2-hospital	Missing
118	7a5ea8ea-b2b8-4eab-b9b9-9505b47ac39f	Yes	1-Muslim	20-34	1-married/living together	1-illitrate	2->=608	5	No	1	Yes	4-unprotecting spring	Yes	No	1	Missing	2->=20	No	No	Yes	No	Missing	Missing	Yes	2	No	Missing	2-vagional	Missing	Missing	Yes	No	No	No	No	No	No	Yes	No	No	Missing	2-female	2-smaller size than usual	37 - < HIVALUE	1-singlton	2-partial	No	4-clinic	Missing
119	7daddc67-09ae-409e-a75a-40bf203b1371	No	5-others	20-34	1-married/living together	2-read and write	2->=608	5	Yes	2	Yes	6-bono	Yes	Yes	2	Missing	2->=20	No	Yes	Yes	No	Missing	1	Yes	4	No	Missing	2-vagional	Missing	Missing	No	Missing	Missing	Missing	Missing	Missing	Missing	Missing	Missing	Yes	4	2-female	1-average size	37 - < HIVALUE	1-singlton	1-exclusive	Yes	4-clinic	Missing
120	7f379b0e-5217-46a0-bc7d-cd173f7c9eb9	No	1-Muslim	20-34	2-married/separated	1-illitrate	2->=608	4	No	2	Yes	4-unprotecting spring	Yes	Yes	2	18	2->=20	No	No	Yes	No	Missing	1	Yes	4	Yes	No	1-C-section	No	Yes	Yes	Yes	No	No	No	No	No	No	No	Yes	3	1-male	1-average size	37 - < HIVALUE	1-singlton	1-exclusive	Yes	2-hospital	Missing
121	7f6dfcb0-5969-4dc7-a9ae-7c8fdb696d75	No	1-Muslim	20-34	1-married/living together	1-illitrate	2->=608	5	No	1	Yes	6-bono	Yes	Yes	3	12	2->=20	No	No	Yes	No	Missing	2	Yes	3	No	Missing	2-vagional	Missing	Missing	No	Missing	Missing	Missing	Missing	Missing	Missing	Missing	Missing	Yes	2	2-female	2-smaller size than usual	37 - < HIVALUE	1-singlton	2-partial	No	1-home	4-traditional birth attendants
122	7fa185f7-93a2-446b-abcd-9a494272652f	Yes	1-Muslim	20-34	4-widowed	1-illitrate	1-<608	3	Yes	2	Yes	3-protectedspring	No	Yes	1	Missing	1-<20	No	No	No	No	Missing	Missing	Yes	3	Yes	No	2-vagional	No	No	Yes	No	No	No	No	No	No	Yes	No	No	Missing	1-male	1-average size	37 - < HIVALUE	1-singlton	2-partial	Yes	1-home	2-health worker
123	8076546a-e589-43da-9642-bff26359410c	No	1-Muslim	>=35	1-married/living together	2-read and write	2->=608	5	No	2	Yes	3-protectedspring	Yes	No	5	25	1-<20	No	No	No	No	Missing	Missing	Yes	5	No	Missing	2-vagional	Missing	Missing	No	Missing	Missing	Missing	Missing	Missing	Missing	Missing	Missing	Yes	3	1-male	1-average size	37 - < HIVALUE	1-singlton	1-exclusive	No	4-clinic	Missing
124	80cfc707-b907-4c47-8daa-556fbaadd749	No	1-Muslim	20-34	1-married/living together	1-illitrate	2->=608	5	No	1	Yes	6-bono	No	Yes	3	12	2->=20	No	No	Yes	No	Missing	4	Yes	5	No	Missing	2-vagional	Missing	Missing	No	Missing	Missing	Missing	Missing	Missing	Missing	Missing	Missing	Yes	3	2-female	1-average size	37 - < HIVALUE	1-singlton	2-partial	No	1-home	2-health worker
125	8139d864-3fb6-4165-b6c2-9304cc35fa11	No	1-Muslim	20-34	1-married/living together	1-illitrate	2->=608	4	No	2	Yes	3-protectedspring	Yes	Yes	2	36	2->=20	No	No	Yes	No	Missing	4	Yes	2	No	Missing	2-vagional	Missing	Missing	No	Missing	Missing	Missing	Missing	Missing	Missing	Missing	Missing	Yes	3	1-male	2-smaller size than usual	37 - < HIVALUE	1-singlton	1-exclusive	Yes	3-healthcenter	Missing
126	81566bcb-5b8f-4bf1-a617-e6a3057bdb20	Yes	1-Muslim	>=35	1-married/living together	1-illitrate	1-<608	7	No	1	Yes	3-protectedspring	Yes	Yes	5	12	2->=20	No	Yes	No	No	Missing	Missing	Yes	4	No	Missing	2-vagional	Missing	Missing	Yes	No	No	Yes	No	Yes	No	No	No	No	Missing	1-male	1-average size	LOVALUE - <37	1-singlton	2-partial	No	1-home	4-traditional birth attendants
127	815a8b5b-3575-4a8d-98c4-e5ef85c4e0e1	No	1-Muslim	>=35	1-married/living together	1-illitrate	2->=608	8	Yes	2	Yes	6-bono	Yes	Yes	5	18	2->=20	No	No	Yes	No	Missing	3	Yes	5	Yes	No	2-vagional	No	No	No	Missing	Missing	Missing	Missing	Missing	Missing	Missing	Missing	Yes	4	2-female	2-smaller size than usual	LOVALUE - <37	1-singlton	2-partial	Yes	1-home	4-traditional birth attendants
128	8160d2e0-35e6-4e05-b53f-89f627d591f2	Yes	1-Muslim	>=35	1-married/living together	1-illitrate	2->=608	2	No	2	Yes	6-bono	Yes	No	1	Missing	2->=20	No	No	No	No	Missing	Missing	Yes	4	No	Missing	2-vagional	Missing	Missing	Yes	No	No	No	No	No	No	Yes	No	Yes	2	2-female	1-average size	37 - < HIVALUE	1-singlton	Missing	No	1-home	2-health worker
129	85909220-78e1-406f-aa95-3b238e21036b	No	1-Muslim	20-34	2-married/separated	1-illitrate	2->=608	4	No	2	Yes	6-bono	Yes	Yes	1	24	2->=20	No	No	Yes	No	Missing	4	Yes	5	Yes	No	2-vagional	Yes	No	No	Missing	Missing	Missing	Missing	Missing	Missing	Missing	Missing	Yes	4	2-female	2-smaller size than usual	37 - < HIVALUE	1-singlton	1-exclusive	No	3-healthcenter	Missing
130	86b9a1d6-57c7-47e3-a8ef-5cd5d0800542	No	2-Orthodox	20-34	1-married/living together	1-illitrate	1-<608	4	Yes	2	Yes	4-unprotecting spring	Yes	Yes	2	24	2->=20	No	No	Yes	No	Missing	4	Yes	5	No	Missing	2-vagional	Missing	Missing	Yes	No	No	No	No	No	No	No	No	Yes	1	1-male	1-average size	37 - < HIVALUE	1-singlton	1-exclusive	Yes	3-healthcenter	Missing
131	887a9540-3100-4f96-9d79-8de7d0400023	Yes	1-Muslim	>=35	1-married/living together	1-illitrate	2->=608	8	No	2	Yes	4-unprotecting spring	No	No	4	24	1-<20	No	No	Yes	No	Missing	3	Yes	5	No	Missing	2-vagional	Missing	Missing	Yes	No	No	No	No	No	No	Yes	No	No	Missing	2-female	3- verysmaller than usual	LOVALUE - <37	1-singlton	2-partial	Yes	3-healthcenter	Missing
132	89ac3ec1-8423-46e6-bec3-aa7e845ea541	Yes	1-Muslim	20-34	1-married/living together	1-illitrate	2->=608	3	No	2	Yes	6-bono	Yes	No	1	Missing	2->=20	No	No	No	No	Missing	Missing	Yes	4	No	Missing	2-vagional	Missing	Missing	Yes	No	No	No	No	No	No	Yes	No	Yes	1	1-male	2-smaller size than usual	LOVALUE - <37	1-singlton	Missing	No	1-home	5-neighbour
133	8a6bf30e-7a18-490a-beef-40cc74633913	No	1-Muslim	20-34	4-widowed	1-illitrate	2->=608	4	No	2	Yes	6-bono	No	No	3	18	2->=20	No	No	Yes	No	Missing	4	Yes	5	No	Missing	2-vagional	Missing	Missing	No	Missing	Missing	Missing	Missing	Missing	Missing	Missing	Missing	Yes	2	2-female	2-smaller size than usual	LOVALUE - <37	1-singlton	1-exclusive	No	1-home	2-health worker
134	8ae74ae6-7434-4575-81f5-e460f8eec04e	No	2-Orthodox	20-34	2-married/separated	1-illitrate	2->=608	5	No	1	Yes	6-bono	Yes	Yes	5	18	2->=20	No	Yes	Yes	No	Missing	4	Yes	5	No	Missing	2-vagional	Missing	Missing	Yes	No	No	Yes	No	No	Yes	Yes	No	Yes	3	1-male	1-average size	37 - < HIVALUE	1-singlton	2-partial	No	1-home	3-hews
135	8c3574a0-4bd4-43f1-aee8-49b2a117af4d	No	1-Muslim	20-34	1-married/living together	2006-03-01	1-<608	3	No	1	Yes	6-bono	No	Yes	2	18	2->=20	No	No	Yes	No	Missing	4	Yes	3	No	Missing	2-vagional	Missing	Missing	No	Missing	Missing	Missing	Missing	Missing	Missing	Missing	Missing	No	Missing	1-male	1-average size	37 - < HIVALUE	1-singlton	2-partial	No	1-home	2-health worker
136	8d7787a8-d5f3-43f0-9761-8c966b659763	Yes	2-Orthodox	>=35	4-widowed	1-illitrate	1-<608	6	No	1	Yes	6-bono	Yes	No	5	12	2->=20	No	Yes	No	No	Missing	Missing	Yes	3	No	Missing	2-vagional	Missing	Missing	Yes	No	No	Yes	No	No	No	Yes	No	Yes	3	1-male	2-smaller size than usual	37 - < HIVALUE	1-singlton	2-partial	No	1-home	3-hews
137	8fa05510-1b08-43d7-ac25-624c41227cb2	Yes	1-Muslim	20-34	1-married/living together	1-illitrate	1-<608	2	No	2	Yes	3-protectedspring	Yes	No	2	Missing	2->=20	No	Yes	No	No	Missing	Missing	Yes	3	No	Missing	2-vagional	Missing	Missing	Yes	No	No	No	No	No	Yes	No	No	No	Missing	1-male	2-smaller size than usual	37 - < HIVALUE	1-singlton	2-partial	No	1-home	3-hews
138	904423b1-28fd-4c4f-a3e1-d6e4e0683d07	Yes	2-Orthodox	20-34	1-married/living together	1-illitrate	2->=608	6	No	1	Yes	6-bono	Yes	No	2	Missing	1-<20	No	Yes	No	No	Missing	Missing	Yes	5	No	Missing	2-vagional	Missing	Missing	Yes	No	No	No	No	Yes	No	Yes	No	Yes	2	2-female	2-smaller size than usual	LOVALUE - <37	1-singlton	Missing	No	1-home	6-relatives
139	929e721f-b457-47c0-a50c-90e88dd0a570	Yes	1-Muslim	20-34	1-married/living together	1-illitrate	2->=608	3	Yes	3	Yes	3-protectedspring	No	No	1	Missing	2->=20	No	No	No	No	Missing	Missing	Yes	2	No	Missing	2-vagional	Missing	Missing	Yes	Yes	No	No	No	No	No	Yes	No	Yes	2	1-male	1-average size	LOVALUE - <37	1-singlton	1-exclusive	No	2-hospital	Missing
140	9551a11d-fcff-4e24-acfa-c005d90f01c6	No	1-Muslim	20-34	1-married/living together	2006-03-01	2->=608	6	Yes	2	Yes	6-bono	Yes	Yes	5	25	2->=20	No	No	Yes	No	Missing	3	Yes	5	No	Missing	2-vagional	Missing	Missing	No	Missing	Missing	Missing	Missing	Missing	Missing	Missing	Missing	Yes	1	1-male	2-smaller size than usual	37 - < HIVALUE	1-singlton	1-exclusive	Yes	4-clinic	Missing
141	965acc7d-71b4-473d-86e4-8f228aa656b3	Yes	1-Muslim	20-34	1-married/living together	1-illitrate	2->=608	2	Yes	2	Yes	3-protectedspring	Yes	No	1	Missing	1-<20	No	No	Yes	No	Missing	4	Yes	2	No	Missing	2-vagional	Missing	Missing	Yes	No	Yes	No	Yes	Yes	No	No	No	Yes	3	2-female	2-smaller size than usual	LOVALUE - <37	1-singlton	2-partial	No	1-home	5-neighbour
142	992cbe2f-0805-4ad4-b416-5daf66a3262f	No	2-Orthodox	20-34	1-married/living together	1-illitrate	2->=608	4	Yes	3	Yes	6-bono	Yes	No	2	36	2->=20	No	No	Yes	No	Missing	4	Yes	5	No	Missing	2-vagional	Missing	Missing	No	Missing	Missing	Missing	Missing	Missing	Missing	Missing	Missing	Yes	3	2-female	1-average size	37 - < HIVALUE	1-singlton	1-exclusive	Yes	3-healthcenter	Missing
143	9c0542c6-48ab-47be-8f1d-d721874bad64	Yes	1-Muslim	>=35	1-married/living together	1-illitrate	1-<608	7	Yes	2	Yes	6-bono	Yes	No	4	18	2->=20	No	No	Yes	No	Missing	3	Yes	5	No	Missing	1-C-section	Missing	Missing	Yes	Yes	No	No	Missing	No	No	Yes	No	Yes	2	1-male	2-smaller size than usual	LOVALUE - <37	1-singlton	2-partial	Yes	2-hospital	Missing
144	9d11be8c-c081-45bd-b28a-711e14e3ff49	Yes	1-Muslim	20-34	1-married/living together	1-illitrate	2->=608	4	No	1	Yes	6-bono	No	No	1	Missing	2->=20	No	No	No	No	Missing	Missing	Yes	2	No	Missing	2-vagional	Missing	Missing	Yes	No	No	No	No	No	Yes	No	No	No	Missing	1-male	2-smaller size than usual	LOVALUE - <37	1-singlton	1-exclusive	Yes	4-clinic	Missing
145	9d8b883f-aebd-4059-8e32-812ff3cd21c6	Yes	1-Muslim	20-34	1-married/living together	1-illitrate	2->=608	2	No	2	Yes	5-rivr water	Yes	No	1	Missing	1-<20	No	No	Yes	No	Missing	3	Yes	4	No	Missing	2-vagional	Missing	Missing	Yes	No	No	Yes	No	No	No	Yes	No	Yes	2	2-female	2-smaller size than usual	LOVALUE - <37	1-singlton	2-partial	No	1-home	5-neighbour
146	9d94d56b-a0f2-4eb1-a4cc-22bc875c9613	No	1-Muslim	>=35	1-married/living together	2-read and write	2->=608	6	No	2	Yes	6-bono	Yes	Yes	5	18	2->=20	No	Yes	Yes	No	Missing	4	Yes	5	No	Missing	2-vagional	Missing	Missing	No	Missing	Missing	Missing	Missing	Missing	Missing	Missing	Missing	Yes	3	1-male	1-average size	37 - < HIVALUE	1-singlton	2-partial	No	1-home	4-traditional birth attendants
147	9eaa74b5-f8d5-4025-8306-7f56165ace36	Yes	1-Muslim	20-34	1-married/living together	1-illitrate	2->=608	2	No	1	Yes	6-bono	Yes	Yes	1	Missing	1-<20	No	No	Yes	No	Missing	3	Yes	2	No	Missing	1-C-section	Missing	Missing	Yes	Yes	Yes	Yes	No	No	No	Yes	No	Yes	3	1-male	2-smaller size than usual	LOVALUE - <37	1-singlton	2-partial	No	2-hospital	Missing
148	9fc5ae08-a937-4ca1-a59c-9b3d1963385e	No	2-Orthodox	20-34	2-married/separated	2006-03-01	2->=608	3	No	2	Yes	3-protectedspring	Yes	Yes	2	12	2->=20	No	No	Yes	No	Missing	4	Yes	2	No	Missing	2-vagional	Missing	Missing	No	Missing	Missing	Missing	Missing	Missing	Missing	Missing	Missing	Yes	3	2-female	1-average size	37 - < HIVALUE	1-singlton	2-partial	No	4-clinic	Missing
149	a1ee5cc4-3ff3-466a-9975-bb4037c1cba4	Yes	1-Muslim	20-34	2-married/separated	1-illitrate	2->=608	5	Yes	2	Yes	3-protectedspring	Yes	No	4	24	2->=20	No	Yes	Yes	No	Missing	2	Yes	4	Yes	Yes	2-vagional	No	Yes	No	Missing	Missing	Missing	Missing	Missing	Missing	Missing	Missing	Yes	2	1-male	1-average size	LOVALUE - <37	1-singlton	1-exclusive	No	1-home	3-hews
150	a3fd2ce9-13f4-4169-af36-19270a3bc157	Yes	1-Muslim	20-34	1-married/living together	1-illitrate	2->=608	5	No	2	Yes	1-protected well	Yes	No	3	18	2->=20	No	No	No	No	Missing	Missing	Yes	4	No	Missing	1-C-section	Missing	Missing	Yes	Yes	No	No	No	No	No	No	No	Yes	2	2-female	2-smaller size than usual	37 - < HIVALUE	1-singlton	2-partial	Yes	2-hospital	Missing
151	a51934bd-d00e-406a-aa3b-e15a6093db5b	No	1-Muslim	20-34	1-married/living together	1-illitrate	1-<608	2	No	2	Yes	6-bono	No	Yes	2	Missing	2->=20	No	No	Yes	No	Missing	4	Yes	4	No	Missing	2-vagional	Missing	Missing	Yes	No	No	No	No	Yes	No	No	No	Yes	4	2-female	1-average size	37 - < HIVALUE	1-singlton	2-partial	No	1-home	2-health worker
152	a52362e4-70d2-4b1b-9948-eebe10bd243d	Yes	1-Muslim	20-34	1-married/living together	1-illitrate	2->=608	2	No	2	Yes	6-bono	No	Yes	2	18	2->=20	No	No	Yes	No	Missing	4	Yes	4	No	Missing	2-vagional	Missing	Missing	No	Missing	Missing	Missing	Missing	Missing	Missing	Missing	Missing	Yes	3	2-female	1-average size	37 - < HIVALUE	1-singlton	2-partial	No	1-home	3-hews
153	a52d574c-78d1-4c91-930b-d1a6790e6d9a	No	1-Muslim	20-34	1-married/living together	2006-03-01	2->=608	3	No	3	Yes	3-protectedspring	Yes	Yes	1	Missing	2->=20	No	No	No	No	Missing	Missing	Yes	3	No	Missing	2-vagional	Missing	Missing	No	Missing	Missing	Missing	Missing	Missing	Missing	Missing	Missing	Yes	4	2-female	1-average size	LOVALUE - <37	1-singlton	2-partial	No	1-home	3-hews
154	a70f72aa-2681-4014-9c43-ebebab726034	No	1-Muslim	20-34	2-married/separated	1-illitrate	2->=608	7	No	2	Yes	6-bono	Yes	No	5	30	2->=20	No	No	Yes	No	Missing	3	Yes	5	No	Missing	2-vagional	Missing	Missing	No	Missing	Missing	Missing	Missing	Missing	Missing	Missing	Missing	Yes	3	1-male	1-average size	37 - < HIVALUE	1-singlton	2-partial	Yes	3-healthcenter	Missing
155	a722b73c-8954-4ce3-8f0d-a4311245bf6d	Yes	1-Muslim	<20	1-married/living together	1-illitrate	2->=608	2	No	1	Yes	1-protected well	Yes	No	1	Missing	1-<20	No	No	No	No	Missing	Missing	Yes	2	Yes	No	2-vagional	No	No	No	Missing	Missing	Missing	Missing	Missing	Missing	Missing	Missing	No	Missing	1-male	2-smaller size than usual	LOVALUE - <37	1-singlton	2-partial	Yes	3-healthcenter	Missing
156	a74a17b7-6ee4-4430-a8c5-9af44d8d75ca	No	1-Muslim	20-34	1-married/living together	2006-03-01	1-<608	5	Yes	2	Yes	3-protectedspring	Yes	No	3	30	2->=20	No	No	Yes	No	Missing	4	Yes	5	No	Missing	2-vagional	Missing	Missing	No	Missing	Missing	Missing	Missing	Missing	Missing	Missing	Missing	Yes	4	2-female	1-average size	37 - < HIVALUE	1-singlton	2-partial	No	1-home	3-hews
157	a9296962-b10b-4213-8c12-ad610d94da76	Yes	1-Muslim	>=35	2-married/separated	1-illitrate	2->=608	6	No	2	Yes	1-protected well	Yes	Yes	5	12	1-<20	No	No	Yes	No	Missing	1	Yes	4	No	Missing	1-C-section	Missing	Missing	Yes	Yes	No	No	No	No	No	No	No	Yes	3	1-male	2-smaller size than usual	LOVALUE - <37	1-singlton	Missing	No	2-hospital	Missing
158	a93c76ae-3bf2-4bc7-b147-b0ea6f9af958	No	1-Muslim	20-34	1-married/living together	2006-03-01	2->=608	5	Yes	2	Yes	3-protectedspring	Yes	No	2	18	2->=20	No	No	Yes	No	Missing	4	Yes	5	No	Missing	2-vagional	Missing	Missing	Yes	No	No	No	No	No	No	No	Yes	Yes	4	2-female	1-average size	37 - < HIVALUE	1-singlton	2-partial	Yes	3-healthcenter	Missing
159	ab3cd18b-40d5-47ee-ad62-d35ab80a40c6	No	1-Muslim	20-34	1-married/living together	2008-04-07	2->=608	5	Yes	2	Yes	6-bono	No	Yes	3	25	2->=20	No	No	No	No	Missing	Missing	Yes	3	No	Missing	2-vagional	Missing	Missing	No	Missing	Missing	Missing	Missing	Missing	Missing	Missing	Missing	Yes	2	1-male	1-average size	LOVALUE - <37	1-singlton	2-partial	No	1-home	4-traditional birth attendants
160	ade8d334-369a-41d9-80be-9683d23a2f67	No	1-Muslim	20-34	1-married/living together	1-illitrate	2->=608	5	Yes	3	Yes	3-protectedspring	Yes	Yes	3	12	2->=20	No	No	Yes	No	Missing	4	Yes	4	Yes	No	2-vagional	No	Yes	Yes	No	No	No	No	No	No	Yes	No	Yes	4	2-female	1-average size	37 - < HIVALUE	1-singlton	1-exclusive	No	1-home	2-health worker
161	af282128-3b81-42a4-9bf1-b29577473b94	Yes	1-Muslim	20-34	1-married/living together	2006-03-01	2->=608	3	Yes	2	Yes	3-protectedspring	Yes	No	2	12	1-<20	No	No	Yes	No	Missing	1	Yes	3	No	Missing	2-vagional	Missing	Missing	No	Missing	Missing	Missing	Missing	Missing	Missing	Missing	Missing	No	Missing	2-female	2-smaller size than usual	37 - < HIVALUE	1-singlton	Missing	No	1-home	6-relatives
162	afe73209-332f-42a2-b467-e51e977427d7	Yes	1-Muslim	>=35	2-married/separated	1-illitrate	1-<608	6	No	1	Yes	6-bono	Yes	Yes	4	12	1-<20	No	No	Yes	Yes	1	2	Yes	5	No	Missing	2-vagional	Missing	Missing	No	Missing	Missing	Missing	Missing	Missing	Missing	Missing	Missing	Yes	2	2-female	1-average size	37 - < HIVALUE	1-singlton	1-exclusive	No	1-home	4-traditional birth attendants
163	b2d9a280-e9aa-4871-838c-1d1701137d96	Yes	1-Muslim	20-34	1-married/living together	2008-04-07	2->=608	2	No	2	Yes	6-bono	Yes	No	1	Missing	2->=20	No	No	Yes	No	Missing	1	Yes	4	No	Missing	2-vagional	Missing	Missing	Yes	No	No	Yes	No	No	No	No	No	No	Missing	1-male	1-average size	37 - < HIVALUE	1-singlton	2-partial	No	1-home	4-traditional birth attendants
164	b3f1c7ae-40de-4eba-91ac-b1e19eb789f1	No	2-Orthodox	20-34	1-married/living together	2012-05-09	1-<608	2	No	2	Yes	3-protectedspring	Yes	No	1	Missing	2->=20	No	No	Yes	No	Missing	4	Yes	4	Yes	No	2-vagional	Yes	No	No	Missing	Missing	Missing	Missing	Missing	Missing	Missing	Missing	Yes	3	2-female	2-smaller size than usual	37 - < HIVALUE	1-singlton	1-exclusive	Yes	1-home	4-traditional birth attendants
165	b4c4c898-8a43-4448-94f0-d26d2cf6e9ce	No	1-Muslim	20-34	1-married/living together	1-illitrate	2->=608	4	Yes	2	Yes	1-protected well	Yes	Yes	2	12	2->=20	No	No	Yes	No	Missing	2	Yes	4	No	Missing	1-C-section	Missing	Missing	Yes	Yes	No	No	No	No	No	No	No	Yes	4	2-female	1-average size	37 - < HIVALUE	1-singlton	2-partial	Yes	2-hospital	Missing
166	b691add8-c6a2-47ae-8921-9c07a2d50455	No	1-Muslim	20-34	1-married/living together	1-illitrate	1-<608	4	No	1	Yes	6-bono	No	Yes	2	30	2->=20	No	No	Yes	No	Missing	3	Yes	5	Yes	No	2-vagional	No	Yes	No	Missing	Missing	Missing	Missing	Missing	Missing	Missing	Missing	Yes	3	1-male	1-average size	37 - < HIVALUE	1-singlton	1-exclusive	Yes	1-home	3-hews
167	b6a353e9-dbd9-4878-afd5-cd3e06e310f4	Yes	1-Muslim	>=35	1-married/living together	1-illitrate	2->=608	8	No	1	Yes	4-unprotecting spring	Yes	No	8	12	2->=20	No	Yes	Yes	No	Missing	3	Yes	3	Yes	Yes	2-vagional	No	No	Yes	No	Yes	No	No	No	No	Yes	No	Yes	3	2-female	1-average size	37 - < HIVALUE	1-singlton	2-partial	No	1-home	4-traditional birth attendants
168	b71c48e0-6592-4da6-b0e9-d533ac419d5d	No	1-Muslim	20-34	1-married/living together	2006-03-01	2->=608	5	No	1	Yes	6-bono	Yes	Yes	3	18	2->=20	No	No	No	No	Missing	Missing	Yes	4	No	Missing	2-vagional	Missing	Missing	Yes	Missing	Missing	Missing	Missing	Missing	Missing	Missing	Missing	No	Missing	2-female	1-average size	37 - < HIVALUE	1-singlton	2-partial	No	1-home	2-health worker
169	b755d84d-61d6-461c-94c6-b3146c714d80	No	1-Muslim	.=35	1-married/living together	1-illitrate	1-<608	6	No	2	Yes	4-unprotecting spring	No	Yes	4	24	2->=20	No	No	Yes	No	Missing	4	Yes	5	No	Missing	2-vagional	Missing	Missing	No	Missing	Missing	Missing	Missing	Missing	Missing	Missing	Missing	Yes	4	1-male	1-average size	37 - < HIVALUE	1-singlton	1-exclusive	Yes	3-healthcenter	Missing
170	b7c228bb-f34f-43d9-bd88-005592936877	No	1-Muslim	20-34	1-married/living together	1-illitrate	2->=608	4	Yes	2	Yes	3-protectedspring	Yes	Yes	2	24	2->=20	No	No	Yes	No	Missing	4	Yes	4	No	Missing	2-vagional	Missing	Missing	No	Missing	Missing	Missing	Missing	Missing	Missing	Missing	Missing	No	Missing	2-female	1-average size	37 - < HIVALUE	1-singlton	2-partial	Yes	3-healthcenter	Missing
171	b97ef843-9ebf-424c-b8be-a105e07ef947	Yes	2-Orthodox	20-34	1-married/living together	1-illitrate	1-<608	3	No	2	Yes	6-bono	No	No	2	12	1-<20	No	No	No	No	Missing	Missing	Yes	3	No	Missing	2-vagional	Missing	Missing	Yes	No	No	No	No	No	No	Yes	No	No	Missing	1-male	2-smaller size than usual	37 - < HIVALUE	1-singlton	2-partial	No	1-home	5-neighbour
172	bab27593-edab-42b1-b304-c79c3a10fab4	Yes	2-Orthodox	20-34	1-married/living together	1-illitrate	2->=608	3	Yes	1	Yes	1-protected well	Yes	No	1	Missing	1-<20	No	No	No	No	Missing	Missing	Yes	4	No	Missing	2-vagional	Missing	Missing	Yes	No	Yes	Yes	No	No	No	Yes	No	No	Missing	1-male	2-smaller size than usual	LOVALUE - <37	1-singlton	2-partial	No	1-home	3-hews
173	bbd5cf6f-f15d-40be-97d6-5bf7bf62c55a	Yes	1-Muslim	>=35	1-married/living together	2-read and write	1-<608	5	No	1	Yes	1-protected well	Yes	No	3	20	1-<20	No	No	Yes	Yes	1	3	Yes	4	No	Missing	2-vagional	Missing	Missing	Yes	No	No	No	No	No	No	Yes	No	No	Missing	1-male	3- verysmaller than usual	37 - < HIVALUE	1-singlton	2-partial	Yes	3-healthcenter	Missing
174	bbf36e2b-0eef-4678-a10e-ddf08ff5cd59	Yes	1-Muslim	>=35	1-married/living together	1-illitrate	1-<608	6	No	1	Yes	1-protected well	No	Yes	4	18	1-<20	No	No	No	No	Missing	Missing	Yes	3	Yes	No	2-vagional	Yes	No	Yes	No	No	No	No	Yes	No	Yes	No	Yes	4	1-male	1-average size	37 - < HIVALUE	1-singlton	1-exclusive	No	1-home	3-hews
175	bc97f5d2-5d07-47cc-a521-10bddb974362	Yes	2-Orthodox	>=35	1-married/living together	1-illitrate	1-<608	8	No	2	Yes	3-protectedspring	Yes	Yes	5	12	2->=20	No	Yes	Yes	Yes	1	4	Yes	4	Yes	Missing	2-vagional	Missing	Yes	Yes	No	No	No	No	Yes	No	No	No	No	Missing	1-male	1-average size	37 - < HIVALUE	1-singlton	1-exclusive	Yes	4-clinic	Missing
176	bcd26388-5293-4259-8d62-6623de3b5e98	No	1-Muslim	20-34	1-married/living together	2006-03-01	2->=608	2	No	2	Yes	3-protectedspring	Yes	Yes	1	Missing	2->=20	No	No	Yes	No	Missing	1	Yes	4	No	Missing	2-vagional	Missing	Missing	Yes	No	Yes	No	No	No	No	No	No	Yes	4	2-female	1-average size	37 - < HIVALUE	1-singlton	1-exclusive	Yes	4-clinic	Missing
177	bdd0a307-520e-4d0f-b516-f352a104272b	Yes	1-Muslim	>=35	1-married/living together	1-illitrate	2->=608	5	No	2	Yes	1-protected well	Yes	No	4	16	1-<20	No	No	No	No	Missing	Missing	Yes	2	Yes	Yes	2-vagional	Missing	Missing	Yes	No	No	No	No	No	No	Yes	No	Yes	1	1-male	2-smaller size than usual	37 - < HIVALUE	1-singlton	2-partial	No	1-home	2-health worker
178	be93bff3-65b5-4e41-8d05-047b1163865e	Yes	1-Muslim	>=35	1-married/living together	1-illitrate	2->=608	5	Yes	2	Yes	6-bono	Yes	No	5	12	2->=20	No	No	Yes	Yes	1	1	Yes	4	No	Missing	2-vagional	Missing	Missing	Yes	No	No	No	No	Yes	No	No	No	No	Missing	1-male	2-smaller size than usual	LOVALUE - <37	1-singlton	Missing	No	1-home	6-relatives
179	be9d432a-a087-476e-85d8-31db89233e3e	No	1-Muslim	20-34	1-married/living together	1-illitrate	2->=608	5	Yes	1	Yes	6-bono	Yes	Yes	3	30	2->=20	No	No	Yes	No	Missing	4	Yes	5	No	Missing	2-vagional	Missing	Missing	No	Missing	Missing	Missing	Missing	Missing	Missing	Missing	Missing	Yes	4	2-female	1-average size	37 - < HIVALUE	1-singlton	2-partial	Yes	4-clinic	Missing
180	be9e9c51-2a6e-4d7a-b673-5235bdae81f8	No	1-Muslim	20-34	1-married/living together	2006-03-01	2->=608	4	No	1	Yes	3-protectedspring	Yes	No	3	12	2->=20	No	No	Yes	No	Missing	2	Yes	5	No	Missing	2-vagional	Missing	Missing	No	Missing	Missing	Missing	Missing	Missing	Missing	Missing	Missing	Yes	4	2-female	1-average size	37 - < HIVALUE	1-singlton	2-partial	Yes	3-healthcenter	Missing
181	beafef82-21bc-4bab-8483-dc603360d11b	No	1-Muslim	>=35	1-married/living together	1-illitrate	1-<608	5	No	1	Yes	4-unprotecting spring	No	No	3	18	2->=20	No	No	Yes	No	Missing	3	Yes	5	No	Missing	2-vagional	Missing	Missing	No	Missing	Missing	Missing	Missing	Missing	Missing	Missing	Missing	Yes	1	1-male	1-average size	37 - < HIVALUE	1-singlton	1-exclusive	Yes	4-clinic	Missing
182	bec00362-cdd1-4f1f-bd86-4d7569fff5e3	No	1-Muslim	20-34	1-married/living together	1-illitrate	2->=608	5	No	1	Yes	6-bono	Yes	No	3	18	2->=20	No	No	Yes	No	Missing	4	Yes	5	No	Missing	2-vagional	Missing	Missing	No	Missing	Missing	Missing	Missing	Missing	Missing	Missing	Missing	No	Missing	1-male	1-average size	37 - < HIVALUE	1-singlton	2-partial	Yes	3-healthcenter	Missing
183	bf7edeb7-0751-4d89-bdfe-28bee426a2a1	No	1-Muslim	20-34	1-married/living together	1-illitrate	2->=608	4	No	1	Yes	3-protectedspring	No	Yes	2	12	2->=20	No	No	Yes	No	Missing	4	Yes	4	No	Missing	2-vagional	Missing	Missing	No	Missing	Missing	Missing	Missing	Missing	Missing	Missing	Missing	Yes	4	1-male	1-average size	37 - < HIVALUE	1-singlton	1-exclusive	No	1-home	2-health worker
184	bfdf2d4c-a1d8-45db-989f-55ed5634d6b0	No	1-Muslim	20-34	1-married/living together	1-illitrate	2->=608	3	Yes	2	Yes	6-bono	Yes	No	1	Missing	2->=20	No	No	Yes	No	Missing	2	Yes	3	No	Missing	1-C-section	Missing	Missing	Yes	Yes	No	No	No	No	No	No	No	Yes	3	1-male	1-average size	37 - < HIVALUE	1-singlton	1-exclusive	Yes	2-hospital	Missing
185	c09633e5-e2e0-4ec7-876d-2c091081dca1	Yes	1-Muslim	>=35	1-married/living together	1-illitrate	2->=608	8	No	2	Yes	6-bono	Yes	No	5	24	2->=20	No	Yes	No	No	Missing	Missing	Yes	3	Yes	No	2-vagional	Yes	No	Yes	No	No	Yes	No	No	No	Yes	No	Yes	2	1-male	2-smaller size than usual	LOVALUE - <37	1-singlton	2-partial	No	1-home	4-traditional birth attendants
186	c1c9ce03-c12f-42fe-ad10-c9730f097d14	Yes	2-Orthodox	>=35	1-married/living together	1-illitrate	1-<608	8	Yes	1	Yes	6-bono	Yes	No	5	36	2->=20	No	No	No	No	Missing	Missing	Yes	5	Yes	No	2-vagional	No	Yes	Yes	No	No	No	No	No	No	Yes	No	No	Missing	2-female	1-average size	37 - < HIVALUE	1-singlton	2-partial	No	1-home	3-hews
187	c2482b0b-85df-4d44-8692-a3206b4cb2ac	Yes	2-Orthodox	>=35	1-married/living together	1-illitrate	2->=608	4	Yes	2	Yes	6-bono	Yes	No	5	24	2->=20	No	No	Yes	No	Missing	2	Yes	3	Yes	Yes	2-vagional	No	No	Yes	No	No	No	No	No	No	Yes	No	Yes	4	1-male	1-average size	LOVALUE - <37	1-singlton	Missing	No	1-home	6-relatives
188	c345c552-374e-43da-80b3-4bf0d79299d6	Yes	1-Muslim	20-34	2-married/separated	1-illitrate	2->=608	1	No	2	Yes	4-unprotecting spring	Yes	No	2	Missing	2->=20	No	No	No	No	Missing	Missing	Yes	2	No	Missing	2-vagional	Missing	Missing	Yes	No	Yes	No	No	No	Yes	Yes	No	Yes	3	1-male	1-average size	37 - < HIVALUE	1-singlton	2-partial	Yes	3-healthcenter	Missing
189	c383f12c-60af-4056-9e52-89660dd601af	No	1-Muslim	>=35	1-married/living together	1-illitrate	2->=608	7	No	2	Yes	5-rivr water	Yes	No	5	12	2->=20	No	No	Yes	Yes	1	4	Yes	4	No	Missing	2-vagional	Missing	Missing	Yes	No	No	Yes	No	No	No	Yes	No	Yes	3	1-male	1-average size	37 - < HIVALUE	1-singlton	2-partial	Yes	1-home	4-traditional birth attendants
190	c4ecb2cb-2e52-49b6-9ff0-75ff3f573609	Yes	1-Muslim	>=35	2-married/separated	1-illitrate	2->=608	7	No	1	Yes	6-bono	Yes	No	5	16	2->=20	No	No	No	No	Missing	Missing	Yes	5	No	Missing	2-vagional	Missing	Missing	Yes	No	No	Yes	No	No	No	Yes	No	Yes	3	2-female	3- verysmaller than usual	LOVALUE - <37	1-singlton	2-partial	No	1-home	2-health worker
191	c8b99b89-cc4e-4f5f-b1a7-c16b044183e4	No	1-Muslim	20-34	1-married/living together	1-illitrate	2->=608	4	Yes	2	Yes	2-unprotected well	Yes	Yes	2	24	2->=20	No	No	Yes	No	Missing	3	Yes	4	No	Missing	2-vagional	Missing	Missing	No	Missing	Missing	Missing	Missing	Missing	Missing	Missing	Missing	Yes	3	2-female	1-average size	37 - < HIVALUE	1-singlton	1-exclusive	Yes	3-healthcenter	Missing
192	cc1c4c72-f618-4015-b55e-8edef3b43c37	Yes	1-Muslim	>=35	1-married/living together	1-illitrate	2->=608	7	Yes	2	Yes	6-bono	Yes	Yes	4	12	1-<20	Yes	No	No	No	Missing	Missing	Yes	5	No	Missing	1-C-section	Missing	Missing	Yes	Yes	Yes	No	No	Yes	No	No	No	Yes	2	2-female	2-smaller size than usual	LOVALUE - <37	1-singlton	1-exclusive	Yes	2-hospital	Missing
193	ccd83314-36ca-473d-97ac-a64660d3057b	Yes	1-Muslim	>=35	1-married/living together	1-illitrate	2->=608	7	No	1	Yes	6-bono	Yes	Yes	6	12	2->=20	No	No	Yes	No	Missing	4	Yes	4	Yes	Missing	2-vagional	Yes	Missing	Yes	No	No	No	No	No	No	No	Yes	Yes	1	2-female	2-smaller size than usual	37 - < HIVALUE	1-singlton	2-partial	No	1-home	3-hews
194	d16262a8-c7c2-4466-8516-1410d5346aa6	No	2-Orthodox	20-34	4-widowed	1-illitrate	2->=608	4	No	1	Yes	6-bono	Yes	Yes	2	18	2->=20	No	No	Yes	No	Missing	2	Yes	4	Yes	No	2-vagional	No	Yes	Yes	No	No	No	No	No	No	Yes	No	Yes	1	1-male	2-smaller size than usual	37 - < HIVALUE	1-singlton	1-exclusive	Yes	4-clinic	Missing
195	d31fabd7-ba65-4d07-a81a-ec537462f85e	No	1-Muslim	20-34	1-married/living together	1-illitrate	2->=608	5	Yes	2	Yes	6-bono	Yes	Yes	3	24	2->=20	No	No	Yes	No	Missing	3	Yes	5	No	Missing	2-vagional	Missing	Missing	Yes	No	No	No	No	No	No	Yes	No	Yes	4	1-male	1-average size	37 - < HIVALUE	1-singlton	1-exclusive	Yes	4-clinic	Missing
196	d3878190-856c-4a81-900b-ae0fb2dfb2e6	Yes	1-Muslim	20-34	1-married/living together	1-illitrate	2->=608	3	Yes	2	Yes	3-protectedspring	Yes	No	2	Missing	1-<20	No	Yes	No	No	Missing	Missing	Yes	2	No	Missing	2-vagional	Missing	Missing	No	Missing	Missing	Missing	Missing	Missing	Missing	Missing	Missing	Yes	1	2-female	2-smaller size than usual	37 - < HIVALUE	1-singlton	Missing	No	1-home	4-traditional birth attendants
197	d4808970-2214-4255-b2d8-260ee651111d	No	1-Muslim	>=35	1-married/living together	2-read and write	1-<608	7	Yes	3	Yes	3-protectedspring	No	Yes	4	18	2->=20	No	No	Yes	No	Missing	2	Yes	5	No	Missing	2-vagional	Missing	Missing	Yes	No	No	No	Yes	Yes	No	No	No	Yes	3	2-female	1-average size	37 - < HIVALUE	1-singlton	1-exclusive	Yes	3-healthcenter	Missing
198	d5d3bafa-e5fd-447a-ac5d-e0bc2e9221bd	No	1-Muslim	20-34	2-married/separated	2006-03-01	2->=608	5	Yes	2	Yes	1-protected well	Yes	Yes	2	25	2->=20	No	No	Yes	No	Missing	4	Yes	4	Yes	No	2-vagional	No	Yes	No	Missing	Missing	Missing	Missing	Missing	Missing	Missing	Missing	Yes	1	1-male	1-average size	37 - < HIVALUE	1-singlton	2-partial	No	1-home	3-hews
199	d648dd16-c720-41f4-86e8-a2b9eada53a1	Yes	2-Orthodox	20-34	1-married/living together	2012-05-09	2->=608	2	Yes	2	Yes	6-bono	Yes	Yes	1	Missing	2->=20	No	No	No	No	Missing	Missing	Yes	4	Yes	No	2-vagional	No	Yes	No	Missing	Missing	Missing	Missing	Missing	Missing	Missing	Missing	Yes	3	2-female	2-smaller size than usual	37 - < HIVALUE	1-singlton	1-exclusive	Yes	3-healthcenter	Missing
200	d701daee-e8f0-405f-a1e3-31befd3dce35	No	2-Orthodox	20-34	1-married/living together	2-read and write	1-<608	3	Yes	2	Yes	6-bono	Yes	Yes	1	Missing	1-<20	No	No	No	No	Missing	Missing	Yes	2	No	Missing	2-vagional	Missing	Missing	No	Missing	Missing	Missing	Missing	Missing	Missing	Missing	Missing	Yes	4	2-female	1-average size	37 - < HIVALUE	1-singlton	1-exclusive	Yes	3-healthcenter	Missing
201	d763b713-adb5-4913-9762-32f2ae888275	Yes	1-Muslim	>=35	4-widowed	1-illitrate	2->=608	6	No	1	Yes	3-protectedspring	Yes	No	4	24	2->=20	No	No	No	No	Missing	Missing	Yes	5	Yes	Yes	2-vagional	Yes	No	Yes	No	Yes	No	No	Yes	No	No	No	Yes	1	2-female	2-smaller size than usual	37 - < HIVALUE	1-singlton	2-partial	Yes	1-home	6-relatives
202	d8dcd581-bdb3-4512-b303-8e29ff38eb7d	No	4-Protestant	20-34	1-married/living together	2006-03-01	2->=608	4	Yes	2	Yes	6-bono	Yes	No	3	18	2->=20	No	Yes	Yes	No	Missing	4	Yes	5	No	Missing	2-vagional	Missing	Missing	Yes	No	No	Yes	No	No	Yes	Yes	No	Yes	4	1-male	1-average size	37 - < HIVALUE	1-singlton	1-exclusive	No	1-home	3-hews
203	d9341645-f287-4f2b-adad-fe8bb4a54f6e	Yes	1-Muslim	20-34	3-divorced	1-illitrate	2->=608	5	No	1	Yes	4-unprotecting spring	Yes	No	5	12	2->=20	No	No	No	Yes	1	Missing	Yes	5	Yes	Yes	1-C-section	No	No	Yes	Yes	No	Yes	No	No	No	No	No	Yes	2	2-female	2-smaller size than usual	37 - < HIVALUE	1-singlton	1-exclusive	No	3-healthcenter	Missing
204	da28fc15-d497-4f64-8cc1-75361ab17f5f	No	2-Orthodox	20-34	4-widowed	2-read and write	2->=608	4	Yes	2	Yes	4-unprotecting spring	Yes	No	2	24	2->=20	No	No	Yes	No	Missing	4	Yes	5	No	Missing	2-vagional	Missing	Missing	Yes	No	No	No	No	Yes	No	No	No	Yes	4	2-female	2-smaller size than usual	37 - < HIVALUE	1-singlton	2-partial	No	1-home	4-traditional birth attendants
205	db15654e-78ed-4a2d-acd5-9c901279edee	No	2-Orthodox	20-34	1-married/living together	2-read and write	2->=608	5	Yes	2	Yes	6-bono	No	Yes	2	24	2->=20	No	No	Yes	No	Missing	4	Yes	5	No	Missing	1-C-section	Missing	Missing	Yes	Yes	No	No	No	No	No	No	No	Yes	4	1-male	1-average size	37 - < HIVALUE	1-singlton	1-exclusive	Yes	2-hospital	Missing
206	de0750d0-fa60-4231-a037-b75a39f7eebd	Yes	1-Muslim	20-34	1-married/living together	1-illitrate	1-<608	5	No	1	Yes	6-bono	Yes	Yes	1	Missing	2->=20	No	No	Yes	No	Missing	1	Yes	5	No	Missing	2-vagional	Missing	Missing	No	Missing	Missing	Missing	Missing	Missing	Missing	Missing	Missing	No	Missing	1-male	1-average size	37 - < HIVALUE	1-singlton	2-partial	No	1-home	3-hews
207	de7a7099-8597-422a-8e38-50a0385da49b	Yes	1-Muslim	>=35	1-married/living together	1-illitrate	1-<608	6	Yes	2	Yes	3-protectedspring	Yes	No	6	12	2->=20	No	Yes	No	No	Missing	Missing	Yes	2	No	Missing	2-vagional	Missing	Missing	Yes	No	No	No	No	Yes	No	No	No	No	Missing	2-female	2-smaller size than usual	LOVALUE - <37	1-singlton	2-partial	No	4-clinic	Missing
208	e0aee874-bdfb-42cc-a0d5-3f99982322ad	Yes	1-Muslim	20-34	1-married/living together	1-illitrate	2->=608	4	No	3	Yes	1-protected well	Yes	No	1	12	2->=20	No	No	No	No	Missing	Missing	Yes	4	No	Missing	2-vagional	Missing	Missing	Yes	No	No	No	No	Yes	No	No	No	No	Missing	1-male	1-average size	37 - < HIVALUE	1-singlton	2-partial	No	1-home	4-traditional birth attendants
209	e0ce946e-33a3-44a1-b552-3b19ec8ab30a	No	2-Orthodox	20-34	2-married/separated	1-illitrate	2->=608	3	No	2	Yes	4-unprotecting spring	Yes	Yes	1	Missing	2->=20	No	No	Yes	No	Missing	4	Yes	4	No	Missing	2-vagional	Missing	Missing	No	Missing	Missing	Missing	Missing	Missing	Missing	Missing	Missing	Yes	3	1-male	1-average size	37 - < HIVALUE	1-singlton	2-partial	Yes	1-home	3-hews
210	e10f0fa8-ba16-4820-a6b8-7dc0d0d73da9	Yes	1-Muslim	20-34	1-married/living together	1-illitrate	2->=608	2	No	2	Yes	3-protectedspring	No	Yes	1	Missing	2->=20	No	No	No	No	Missing	Missing	Yes	2	Yes	No	2-vagional	Yes	No	Yes	No	No	No	No	Yes	No	No	No	No	Missing	2-female	1-average size	LOVALUE - <37	1-singlton	Missing	No	1-home	5-neighbour
211	e1b278c1-2014-4752-afe2-0192066fb8ff	No	1-Muslim	20-34	1-married/living together	2-read and write	1-<608	4	Yes	2	Yes	6-bono	Yes	Yes	2	12	2->=20	No	No	Yes	No	Missing	4	Yes	4	No	Missing	2-vagional	Missing	Missing	No	Missing	Missing	Missing	Missing	Missing	Missing	Missing	Missing	Yes	3	1-male	1-average size	37 - < HIVALUE	1-singlton	2-partial	Yes	4-clinic	Missing
212	e6c8cdba-f08e-4d1c-90bc-53459366f71e	Yes	1-Muslim	>=35	1-married/living together	1-illitrate	2->=608	6	Yes	2	Yes	3-protectedspring	Yes	No	2	18	2->=20	No	Yes	No	No	Missing	Missing	Yes	5	Yes	No	2-vagional	Yes	Yes	Yes	No	No	No	No	Yes	No	Yes	No	Yes	3	2-female	1-average size	LOVALUE - <37	1-singlton	2-partial	No	1-home	3-hews
213	e7fbab5b-2ed8-4cea-9504-6d7ec5f64764	No	1-Muslim	20-34	1-married/living together	1-illitrate	2->=608	3	Yes	2	Yes	6-bono	Yes	No	1	Missing	2->=20	No	No	Yes	No	Missing	3	Yes	4	No	Missing	2-vagional	Missing	Missing	No	Missing	Missing	Missing	Missing	Missing	Missing	Missing	Missing	Yes	2	1-male	1-average size	37 - < HIVALUE	1-singlton	1-exclusive	No	3-healthcenter	Missing
214	e8fe2b46-d0fc-43ec-8004-79c7602d7bd7	No	1-Muslim	20-34	1-married/living together	1-illitrate	1-<608	2	No	1	Yes	6-bono	Yes	No	1	26	2->=20	No	No	Yes	No	Missing	3	Yes	3	No	Missing	2-vagional	Missing	Missing	No	Missing	Missing	Missing	Missing	Missing	Missing	Missing	Missing	Yes	3	1-male	1-average size	37 - < HIVALUE	1-singlton	1-exclusive	No	3-healthcenter	Missing
215	eb3e40aa-db03-4342-812d-ff25dcbd89ac	No	2-Orthodox	>=35	1-married/living together	1-illitrate	1-<608	6	No	2	Yes	6-bono	Yes	Yes	4	18	2->=20	No	No	Yes	No	Missing	4	Yes	4	Yes	No	2-vagional	No	Yes	Yes	No	No	No	No	No	No	Yes	No	Yes	4	1-male	1-average size	37 - < HIVALUE	1-singlton	1-exclusive	No	1-home	2-health worker
216	ee32a0e6-b871-4f75-bf6b-73e0832f53cc	Yes	1-Muslim	>=35	1-married/living together	1-illitrate	2->=608	7	No	2	Yes	2-unprotected well	No	No	4	12	2->=20	No	No	Yes	Yes	1	2	Yes	5	No	Missing	2-vagional	Missing	Missing	Yes	No	No	No	No	No	No	Yes	No	No	Missing	2-female	2-smaller size than usual	LOVALUE - <37	1-singlton	Missing	No	1-home	3-hews
217	ef5b1d24-6507-4230-9768-12ec151313a3	No	1-Muslim	20-34	1-married/living together	1-illitrate	2->=608	4	No	2	Yes	3-protectedspring	Yes	Yes	2	30	2->=20	No	No	Yes	No	Missing	3	Yes	5	No	Missing	2-vagional	Missing	Missing	No	Missing	Missing	Missing	Missing	Missing	Missing	Missing	Missing	Yes	4	2-female	1-average size	37 - < HIVALUE	1-singlton	2-partial	No	1-home	4-traditional birth attendants
218	f0f8286f-f01b-429c-b30a-38a8f38726bf	No	1-Muslim	20-34	1-married/living together	1-illitrate	2->=608	6	No	1	Yes	3-protectedspring	No	No	2	30	2->=20	No	No	Yes	No	Missing	2	Yes	3	No	Missing	2-vagional	Missing	Missing	No	Missing	Missing	Missing	Missing	Missing	Missing	Missing	Missing	Yes	1	1-male	1-average size	37 - < HIVALUE	1-singlton	1-exclusive	No	4-clinic	Missing
219	f1a6227f-6b82-4047-bfa5-802dc9be5824	Yes	1-Muslim	20-34	1-married/living together	1-illitrate	2->=608	2	No	2	Yes	6-bono	Yes	No	1	Missing	2->=20	No	No	No	No	Missing	Missing	Yes	3	Yes	No	2-vagional	No	Yes	No	Missing	Missing	Missing	Missing	Missing	Missing	Missing	Missing	No	Missing	1-male	2-smaller size than usual	LOVALUE - <37	1-singlton	2-partial	No	1-home	6-relatives
220	f2441134-da73-4c57-af5e-8d05a52e2e18	Yes	1-Muslim	20-34	1-married/living together	1-illitrate	2->=608	2	No	2	Yes	1-protected well	Yes	Yes	1	Missing	1-<20	No	No	No	No	Missing	Missing	Yes	4	Yes	No	2-vagional	No	Yes	Yes	No	No	No	No	No	No	Yes	No	Yes	2	1-male	1-average size	37 - < HIVALUE	1-singlton	2-partial	No	1-home	2-health worker
221	f31989a0-17da-4aa4-bec2-e614b632e9eb	Yes	1-Muslim	>=35	1-married/living together	1-illitrate	2->=608	6	No	2	Yes	6-bono	Yes	No	5	24	1-<20	No	No	No	No	Missing	Missing	Yes	5	Yes	No	2-vagional	No	Yes	Yes	No	No	No	No	No	No	Yes	No	No	Missing	2-female	1-average size	37 - < HIVALUE	1-singlton	Missing	No	1-home	6-relatives
222	f487e483-e636-48c4-bf46-6393a5d1dfa3	Yes	1-Muslim	20-34	1-married/living together	1-illitrate	2->=608	2	No	2	Yes	3-protectedspring	Yes	Yes	1	Missing	2->=20	No	No	Yes	No	Missing	2	Yes	4	Yes	Yes	2-vagional	Yes	No	Yes	No	Yes	No	No	Yes	No	No	No	No	Missing	2-female	2-smaller size than usual	37 - < HIVALUE	1-singlton	2-partial	No	3-healthcenter	Missing
223	f5df3b0b-dd41-45db-a985-fa0a76c59527	No	1-Muslim	20-34	1-married/living together	1-illitrate	2->=608	3	No	2	Yes	3-protectedspring	Yes	Yes	1	Missing	2->=20	No	No	Yes	No	Missing	4	Yes	3	No	Missing	2-vagional	Missing	Missing	No	Missing	Missing	Missing	Missing	Missing	Missing	Missing	Missing	Yes	3	1-male	1-average size	37 - < HIVALUE	1-singlton	1-exclusive	No	1-home	2-health worker
224	f62c5fcb-c334-49d9-9100-ed7b04f26970	Yes	1-Muslim	>=35	1-married/living together	1-illitrate	2->=608	8	Yes	2	Yes	4-unprotecting spring	No	No	3	24	2->=20	No	No	No	Yes	1	Missing	Yes	2	Yes	No	2-vagional	Yes	Yes	Yes	No	No	No	No	No	No	Yes	No	No	Missing	2-female	1-average size	LOVALUE - <37	1-singlton	2-partial	No	1-home	6-relatives
225	f69a9dc2-5fd0-41c5-b4e9-e21d66634f4c	Yes	1-Muslim	>=35	1-married/living together	1-illitrate	2->=608	6	No	1	Yes	6-bono	Yes	Yes	4	18	2->=20	No	No	No	No	Missing	Missing	Yes	5	Yes	Yes	2-vagional	Yes	No	Yes	No	No	No	No	No	No	Yes	No	Yes	3	Missing	1-average size	37 - < HIVALUE	1-singlton	Missing	No	3-healthcenter	Missing
226	f9629d95-2c3e-404c-a257-48798648f03b	No	1-Muslim	>=35	1-married/living together	1-illitrate	1-<608	5	Yes	2	Yes	6-bono	Yes	Yes	3	18	2->=20	No	No	Yes	No	Missing	3	Yes	3	No	Missing	2-vagional	Missing	Missing	No	Missing	Missing	Missing	Missing	Missing	Missing	Missing	Missing	Yes	3	2-female	2-smaller size than usual	37 - < HIVALUE	1-singlton	1-exclusive	Yes	4-clinic	Missing
227	f970ccef-4376-4880-b060-8d4358f7132c	Yes	1-Muslim	20-34	1-married/living together	1-illitrate	2->=608	5	No	2	Yes	Missing	No	No	2	Missing	2->=20	No	Yes	Yes	No	Missing	Missing	Yes	5	No	Missing	2-vagional	Missing	Missing	Yes	No	No	Yes	No	No	No	No	No	No	Missing	1-male	2-smaller size than usual	LOVALUE - <37	1-singlton	Missing	No	1-home	5-neighbour
228	febff397-73ce-4a19-a4d0-a840077022a0	Yes	2-Orthodox	20-34	1-married/living together	1-illitrate	1-<608	4	No	3	Yes	4-unprotecting spring	Yes	Yes	1	Missing	2->=20	No	No	No	No	Missing	Missing	Yes	2	Yes	No	2-vagional	No	Yes	Yes	No	No	No	No	No	No	Yes	No	No	Missing	2-female	1-average size	37 - < HIVALUE	1-singlton	2-partial	No	1-home	3-hews
[truncated: 23 more columns]
